# Supplementary material for: Predicting and Explaining Yields with Machine Learning for Carboxylated Azoles and Beyond
Source: J Chem Inf Model. 2025 Feb 7;65(4):1862–72. doi: 10.1021/acs.jcim.4c02336 (PMC11863374; doi:10.1021/acs.jcim.4c02336)
Supplement: Supplementary file 2 — ci4c02336_si_002.xlsx [file ci4c02336_si_002.xlsx]

## Sheet: Grid Search
Feature	LOO, RandomForestRegressor(random_state=42), wrapper						Feature	LOO, BayesianRidge(), wrapper						Feature	LOO, LinearRegression(), wrapper						Feature	LOO, GradientBoostingRegressor(random_state=42), wrapper						Feature	LOO, Lasso(), wrapper						Feature	LOO,GaussianProcessRegressor(kernel=ConstantKernel() * Matern() + WhiteKernel(), n_restarts_optimizer=5, random_state=42, normalize_y=True), wrapper						Feature	LOO,MLPRegressor(random_state=42), wrapper
	mean max error	median max error	mean MSE	median MSE	absolute Max error			mean max error	median max error	mean MSE	median MSE	absolute Max error			mean max error	median max error	mean MSE	median MSE	absolute Max error			mean max error	median max error	mean MSE	median MSE	absolute Max error			mean max error	median max error	mean MSE	median MSE	absolute Max error			mean max error	median max error	mean MSE	median MSE	absolute Max error			mean max error	median max error	mean MSE	median MSE	absolute Max error
RDK_Fingerprint Product	7.27893	5.385	96.6132	28.9988	37.03		RDK_Fingerprint Product	7.0858	5.6076	91.3225	31.446	34.4047		MACCS_Fingerprint Product	9.75185	8.08817	156.97	65.4215	45.8641		Morgan_Fingerprint Product 2048Bit 2rad	7.21405	5.47954	94.267	30.0254	34.6925		RDK_Fingerprint Product	7.94064	5.90592	106.331	34.8803	32.7787		MACCS_Fingerprint Product	8.45229	7.37674	110.076	54.4169	26.7341		Morgan_Fingerprint Product 2048Bit 2rad	7.0906	5.60703	92.9242	31.4394	35.557
Morgan_Fingerprint Product 2048Bit 2rad	7.34491	5.515	96.7399	30.4153	36.33		Morgan_Fingerprint Product 2048Bit 2rad	7.51266	5.58669	102.719	31.2133	34.3879		RDK_Fingerprint Product	10.7015	8.35843	179.948	69.8692	36.8474		RDK_Fingerprint Product	7.58566	5.64688	101.791	31.8884	35.7766		Morgan_Fingerprint Product 2048Bit 2rad	8.11833	6.34232	110.972	40.2261	35.7065		MBTR Product	8.79459	6.39702	134.787	40.9279	36.2435		RDK_Fingerprint Product	7.51094	5.28472	107.716	27.9283	38.8004
MACCS_Fingerprint Product	7.76737	6.33817	101.024	40.1724	34.84		MACCS_Fingerprint Product	9.32495	7.93974	136.057	63.0394	30.0747		F2B Product	10.993	8.50923	215.76	72.4231	76.5019		MACCS_Fingerprint Product	7.76857	6.36061	98.5546	40.4658	30.9716		MACCS_Fingerprint Product	10.7414	8.44135	176.442	71.2566	38.2019		SMR_VSA10	9.36049	7.27571	142.435	52.9391	36.104		MACCS_Fingerprint Product	9.34208	7.72396	137.287	59.6603	31.1313
BCUT2D_MRHI	8.81577	6.44	140.309	41.4817	34.59		F2B Product	10.8524	8.6307	190.495	74.4893	47.2965		SlogP_VSA8	12.4811	10.276	239.563	105.623	36.3235		BCUT2D_MRHI	8.84997	6.3711	136.694	40.5909	34.2712		F2B Product	11.6255	9.28837	216.629	86.2746	49.5275		BCUT2D_MRHI	9.73439	7.54636	161.104	56.9476	35.1894		F2B Product	10.9897	8.67476	199.897	75.2549	48.577
SMR_VSA10	9.14816	7.23107	139.924	52.2901	37.0081		SlogP_VSA8	12.4886	10.3999	239.619	108.187	36.4403		PEOE_VSA2	13.041	10.6456	273.713	113.329	47.6459		SMR_VSA10	9.34448	7.0408	145.26	49.5729	35.2442		SlogP_VSA8	12.5424	10.3759	240.563	107.66	37.1843		PEOE_VSA9	10.4215	8.78543	181.431	77.1859	41.1972		CM Product	14.4072	13.3219	309.077	177.474	53.718
F2B Product	9.78234	7.045	168.026	49.635	42.14		PEOE_VSA2	13.0726	10.8202	273.864	117.078	47.835		dG Amid aus Schritt 1 pyBOP	13.0928	11.1998	271.543	125.435	51.6712		F2B Product	10.112	7.78427	177.613	60.5949	44.6252		dG Amid aus Schritt 1 pyBOP	13.1835	11.9321	272.548	142.388	51.77		F2B Product	10.5014	8.28992	178.782	68.7656	46.6236		Kappa3	14.4101	11.8615	323.162	140.766	48.5644
PEOE_VSA9	10.9539	7.76148	220.341	60.2406	53.9		dG Amid aus Schritt 1 pyBOP	13.1074	11.3016	271.668	127.727	51.6916		fr_amide	13.2335	12.0622	272.531	145.531	50.4456		SlogP_VSA8	11.057	9.9253	178.019	98.5284	38.4044		PEOE_VSA2	13.188	11.2527	274.797	126.623	48.4882		SlogP_VSA8	11.0691	10.063	178.099	101.263	37.3243		dG Amid aus Schritt 1 pyBOP	14.7348	11.8439	355.096	140.326	60.7575
SlogP_VSA8	11.0577	10.0377	177.948	100.758	38.5977		fr_amide	13.2568	12.0624	272.615	145.568	50.5157		VSA_EState2	13.3837	11.229	280.001	126.098	49.5755		PEOE_VSA9	11.1373	8.1451	227.984	66.343	53.2963		fr_amide	13.3427	12.2719	273.579	150.682	50.7675		VSA_EState1	11.4881	9.10287	221.895	82.8624	61.9189		SlogP_VSA8	14.7897	11.7605	329.515	138.31	49.5204
BCUT2D_MWHI	11.6043	9.87796	213.606	97.5855	54.2448		VSA_EState2	13.404	11.3891	280.19	129.712	49.7106		Kappa3	13.4113	11.1796	265.358	124.985	41.6746		BCUT2D_MWHI	11.6982	9.7174	215.503	94.4304	47.7804		VSA_EState2	13.4755	11.6937	281.048	136.747	50.1127		SMR_VSA7	11.5955	10.379	211.536	107.724	43.2066		VSA_EState9	14.8315	11.29	345.407	127.464	53.0277
MinPartialCharge	11.6131	9.13106	254.319	83.385	55.4125		Kappa3	13.4239	11.3359	265.475	128.504	42.022		SlogP_VSA7	13.451	13.0152	279.737	169.396	50.2189		CM Product	11.7546	10.1237	222.63	102.491	54.9481		Kappa3	13.4938	11.8683	266.375	140.864	43.4272		SlogP_VSA5	11.7564	10.1503	210.187	103.036	39.9841		SMR_VSA10	14.8537	12.5993	343.78	158.744	60.5132
CM Product	12.1476	11.415	230.545	130.309	49.53		SlogP_VSA7	13.4564	13.0197	279.841	169.512	50.3254		PEOE_VSA13	13.4867	12.1458	278.61	147.543	50.0769		MinPartialCharge	11.8692	9.16854	251.88	84.0639	51.3544		SlogP_VSA7	13.5492	12.7128	280.807	161.615	50.6339		VSA_EState10	11.7928	9.28829	231.706	86.2777	47.2103		Chi0v	14.888	12.8954	346.673	166.292	59.2875
VSA_EState1	12.1618	9.28849	271.923	86.2763	66.01		PEOE_VSA13	13.501	12.3972	278.714	153.691	50.1796		fr_C_O	13.4891	11.695	283.739	136.774	48.9574		VSA_EState10	12.2572	9.27568	260.63	86.0382	54.5287		PEOE_VSA13	13.5671	13.2723	279.491	176.153	50.5005		MinPartialCharge	12.0275	9.54883	233.21	91.1803	48.2357		VSA_EState2	14.9091	11.9405	362.574	142.575	59.201
EState_VSA8	12.3081	10.4147	248.243	108.472	48.093		fr_C_O	13.5166	11.8786	283.971	141.102	49.1541		fr_C_O_noCOO	13.4891	11.695	283.739	136.774	48.9574		SlogP_VSA6	12.2881	10.4577	227.68	109.393	42.7042		fr_C_O	13.5942	12.4096	284.751	153.999	49.672		BCUT2D_MRLOW	12.0413	9.8082	234.534	96.2023	42.4468		Kappa1	14.9425	12.8323	346.773	164.698	54.855
SlogP_VSA5	12.3411	10.8349	247.752	117.396	46.283		fr_C_O_noCOO	13.5166	11.8786	283.971	141.102	49.1541		VSA_EState9	13.5536	12.7138	282.063	161.644	45.7799		SMR_VSA7	12.3512	10.9104	227.763	119.036	39.0541		fr_C_O_noCOO	13.5942	12.4096	284.751	153.999	49.672		SlogP_VSA6	12.1996	10.7349	226.132	115.238	49.6321		Electronegativity(eV)	14.9919	12.0328	368.981	144.789	55.0947
SlogP_VSA6	12.3564	10.4481	245.124	109.162	51.9002		VSA_EState9	13.5715	12.9004	282.19	166.447	46.1718		EHOMO(eV)	13.7423	12.5907	291.462	158.57	46.4157		EState_VSA8	12.3536	10.4872	251.249	109.982	47.9992		VSA_EState9	13.6334	13.7496	282.934	189.051	47.1933		BCUT2D_MWLOW	12.3482	10.9036	243.99	118.9	52.2471		NumHeteroatoms	15.0824	12.7123	358.211	161.602	60.3406
EState_VSA2	12.3673	9.02439	262.008	81.4399	48.9156		RingCount	13.7859	13.6147	286.523	185.359	45.5028		RingCount	13.7607	13.5163	286.241	182.689	45.1757		MaxAbsPartialCharge	12.4351	9.74263	270.426	94.9212	53.3748		RingCount	13.8453	13.8567	287.205	192.007	46.7028		PEOE_VSA6	12.5103	11.0837	235.995	122.848	45.7976		ExactMolWt	15.1242	12.5976	351.614	158.712	59.1204
MaxAbsPartialCharge	12.3678	9.62828	275.18	92.7155	55.4125		EHOMO(eV)	13.7887	13.0056	291.826	169.155	47.0364		fr_bicyclic	13.8162	12.6616	279.291	160.317	44.7614		BCUT2D_MWLOW	12.4518	10.2909	243.207	105.913	43.3967		fr_bicyclic	13.8716	13.2917	280.411	176.67	44.0948		MaxAbsPartialCharge	12.6059	10.4665	254.481	109.549	50.517		MolWt	15.1245	12.5921	351.577	158.572	59.1156
BCUT2D_MRLOW	12.492	8.505	280.543	72.338	48.3		fr_bicyclic	13.8323	12.8272	279.509	164.538	44.6048		Electronegativity(eV)	13.8504	12.6661	293.523	160.429	47.555		VSA_EState1	12.5467	10.3271	272.538	106.65	55.4399		EHOMO(eV)	13.8782	13.6719	292.473	186.921	48.0783		EState_VSA4	12.6436	10.5559	259.736	111.427	47.7389		Dipole(X)	15.1601	11.8539	351.31	140.515	54.3075
VSA_EState10	12.6034	10.4311	260.994	108.808	56.17		Electronegativity(eV)	13.8697	12.7894	293.924	163.592	48.1487		fr_ketone_Topliss	13.8824	13.5662	294.599	184.063	51.6029		PEOE_VSA6	12.5814	10.9176	249.283	119.196	48.7566		Electronegativity(eV)	13.9113	13.339	294.541	177.93	49.0087		VSA_EState7	12.7227	11.0673	247.246	122.486	39.8631		BalabanJ	15.202	12.5639	358.948	157.853	59.5925
SMR_VSA7	12.6125	10.7637	249.416	115.858	43.0811		fr_ketone_Topliss	13.9241	13.5666	294.878	184.055	51.6933		Chi2v	13.8919	11.9038	290.179	141.703	52.0854		SlogP_VSA5	12.5971	11.1912	241.008	125.244	44.5581		NHOHCount	13.9814	13.2739	282.571	176.201	47.336		VSA_EState9	12.7647	11.9979	253.111	143.95	44.2295		SMR_VSA1	15.2186	12.6969	359.946	161.214	61.6042
SlogP_VSA4	12.654	10.5293	256.929	110.865	50.7318		Chi2v	13.9352	12.2179	290.564	149.277	52.0987		PEOE_VSA12	13.9289	12.8484	291.142	165.081	49.1357		EState_VSA2	12.6129	8.94949	264.337	80.0977	47.6457		NumHDonors	13.9814	13.2739	282.571	176.201	47.336		CM Product	12.7789	11.4718	243.625	131.609	46.0232		BCUT2D_LOGPHI	15.2423	12.3619	361.367	152.818	58.3937
MaxPartialCharge	12.6574	9.645	288.283	93.035	60.58		fr_ketone	13.9502	13.1353	295.018	172.536	51.2081		fr_ketone	13.9314	13.1478	294.686	172.888	51.0484		SlogP_VSA4	12.6429	10.4913	256.997	110.07	50.7284		fr_NH1	13.9814	13.2739	282.571	176.201	47.336		SMR_VSA1	12.808	10.9665	259.751	120.281	49.3639		PEOE_VSA13	15.2688	12.434	372.171	154.608	60.6613
PEOE_VSA6	12.6604	10.6807	257.47	114.079	52.1597		PEOE_VSA12	13.9521	13.1411	291.487	172.689	49.4284		NHOHCount	13.9482	13.4134	281.497	179.919	46.0114		BCUT2D_LOGPHI	12.7408	10.337	268.087	106.858	52.4649		PEOE_VSA12	13.9865	13.3562	292.168	178.39	49.9722		dG Amid aus Schritt 1 pyBOP	12.8141	10.3399	264.765	106.915	49.3571		HeavyAtomMolWt	15.2758	12.4615	358.477	155.3	59.6573
PEOE_VSA2	12.7175	9.62125	261.237	92.6716	48.5221		NHOHCount	13.9575	13.3516	281.723	178.268	46.3667		NumHDonors	13.9482	13.4134	281.497	179.919	46.0114		MaxPartialCharge	12.7566	9.94955	280.639	98.9937	62.0117		fr_ketone	13.991	13.2251	295.72	174.903	51.4294		EState_VSA2	12.9278	10.7103	256.303	114.711	47.4374		Chi0	15.2904	13.2273	358.284	174.968	58.6719
EState_VSA4	12.8218	9.48639	288.655	89.9917	65.9407		NumHDonors	13.9575	13.3516	281.723	178.268	46.3667		fr_NH1	13.9482	13.4134	281.497	179.919	46.0114		PEOE_VSA2	12.7692	10.2132	262.367	104.309	48.5541		Chi2v	14.0043	12.6292	291.38	159.497	52.1265		PEOE_VSA2	12.9471	10.2812	266.559	105.707	48.6652		SMR_VSA6	15.295	12.8994	364.238	166.394	54.1971
PEOE_VSA13	12.8274	9.74479	262.795	94.9776	51.8048		fr_NH1	13.9575	13.3516	281.723	178.268	46.3667		VSA_EState8	14.0019	12.7456	292.726	162.465	51.6808		PEOE_VSA13	12.8385	9.64806	263.131	93.0908	51.7222		fr_ketone_Topliss	14.0057	13.6267	295.719	185.687	51.813		MinAbsPartialCharge	12.9517	10.9565	272.139	120.053	55.9196		Dipole(Z)	15.2954	12.1897	356.333	148.589	60.9645
SMR_VSA1	12.8316	10.1321	268.641	102.707	51.9776		VSA_EState8	14.0392	12.9185	293.124	166.892	51.7364		Kappa1	14.0193	12.9625	293.113	168.039	48.5075		MinAbsPartialCharge	13.0608	10.4014	292.803	108.19	61.4963		SMR_VSA2	14.0637	13.5662	293.482	184.049	52.8439		SlogP_VSA4	12.9651	10.4701	261.149	109.623	50.7474		Kappa2	15.3073	12.3603	358.06	152.777	53.3145
BCUT2D_MWLOW	12.832	9.57	262.78	91.585	48.02		SMR_VSA2	14.0431	13.3452	292.808	178.095	52.9828		Chi1v	14.0211	12.0936	293.309	146.256	52.0952		SMR_VSA1	13.063	10.1634	274.121	103.31	49.4347		fr_nitrile	14.0637	13.5662	293.482	184.049	52.8439		BCUT2D_LOGPHI	12.9863	11.2389	243.826	126.353	42.4275		BCUT2D_MRHI	15.3138	13.01	368.921	169.301	62.999
MinAbsPartialCharge	12.9423	9.92051	305.075	98.4267	60.58		fr_nitrile	14.0431	13.3452	292.808	178.095	52.9828		SMR_VSA2	14.0266	13.2696	292.363	176.082	53.0539		PEOE_VSA1	13.0876	10.189	270.937	103.837	45.5901		VSA_EState8	14.0884	13.2399	293.788	175.296	51.8364		EState_VSA8	12.9913	11.1907	263.066	125.232	47.9982		fr_C_O	15.318	12.2435	374.444	149.908	59.3708
PEOE_VSA10	13.1408	11.4407	268.047	130.89	49.7046		Kappa1	14.0556	12.9803	293.594	168.489	48.8918		fr_nitrile	14.0266	13.2696	292.363	176.082	53.0539		EState_VSA4	13.1218	10.7619	278.397	115.823	59.5164		Kappa1	14.1038	13.2803	294.136	176.376	49.556		PEOE_VSA13	13.008	10.3314	265.108	106.743	51.3164		fr_C_O_noCOO	15.318	12.2435	374.444	149.908	59.3708
fr_amide	13.224	12.0269	272.123	144.67	50.3901		Chi1v	14.0649	12.2831	293.788	150.875	52.1104		EState_VSA2	14.0467	12.7873	293.93	163.524	48.6119		VSA_EState7	13.1424	10.1952	279.64	103.942	47.7877		EState_VSA2	14.1161	13.2912	294.981	176.658	49.684		HeavyAtomMolWt	13.0326	12.0982	266.484	146.367	52.2488		Chi1v	15.3308	13.2064	369.117	174.458	61.3348
PEOE_VSA11	13.241	12.5693	271.513	157.987	50.3422		EState_VSA2	14.0793	12.9195	294.424	166.921	49.027		fr_pyridine	14.057	13.3197	295.427	177.459	50.2982		PEOE_VSA10	13.1913	11.7486	268.864	138.03	49.8297		Chi1v	14.1167	12.5616	294.449	157.797	52.1375		SMR_VSA9	13.0489	11.6671	260.201	136.125	52.8781		EState_VSA10	15.3344	12.5723	372.385	158.068	58.8004
SMR_VSA9	13.2478	11.7671	266.889	138.465	52.9242		fr_pyridine	14.0908	13.59	295.936	184.764	50.5507		EState_VSA7	14.0777	13.2208	295.754	174.796	51.331		BCUT2D_MRLOW	13.2151	10.0114	288.139	100.234	54.753		BCUT2D_LOGPHI	14.1222	14.5413	289.128	211.449	48.9436		BCUT2D_MWHI	13.1773	11.0823	270.943	122.821	51.9063		PEOE_VSA6	15.3383	12.7308	357.233	162.079	54.3313
PEOE_VSA1	13.2603	10.9804	274.164	120.57	45.6263		EState_VSA7	14.1024	13.4757	296.243	181.597	51.4471		BalabanJ	14.0839	13.6689	296.959	186.839	51.184		fr_amide	13.2335	12.0622	272.531	145.531	50.4456		EState_VSA7	14.1321	13.7567	296.741	189.247	51.6152		VSA_EState3	13.1918	11.4811	268.552	131.843	46.1358		Chi2v	15.3468	13.9502	372.056	194.608	61.3317
VSA_EState9	13.2866	12.81	271.056	164.101	44.0583		BalabanJ	14.1112	13.8613	297.537	192.135	51.3369		SMR_VSA4	14.0885	14.0772	297.845	198.224	45.499		PEOE_VSA11	13.2397	12.4486	271.239	154.968	50.1896		BalabanJ	14.1366	14.1505	297.981	200.236	51.5347		MaxPartialCharge	13.1972	11.6904	273.043	136.667	52.8755		Chi0n	15.3565	13.3703	360.35	178.773	60.0767
EState_VSA1	13.2871	10.9345	286.735	119.564	50.29		SMR_VSA4	14.1175	14.0349	298.584	196.98	47.1898		fr_allylic_oxid	14.1349	13.6488	300.06	186.289	52.6732		SMR_VSA9	13.2898	11.6157	269.077	134.924	52.8914		fr_pyridine	14.1424	13.6705	296.483	186.883	50.909		PEOE_VSA11	13.2365	12.2939	266.147	151.214	50.2483		SlogP_VSA12	15.3576	12.4826	361.975	155.816	62.5237
BCUT2D_LOGPHI	13.3336	10.42	296.279	108.593	55.14		BCUT2D_LOGPHI	14.1384	14.2951	288.417	204.352	48.2049		EState_VSA10	14.1398	13.8058	299.352	190.604	50.0332		EState_VSA3	13.3606	10.2551	297.921	105.167	51.1845		SMR_VSA4	14.1595	14.0993	298.972	198.816	48.4146		EState_VSA3	13.2589	12.3339	269.817	152.15	47.0602		EState_VSA7	15.3751	12.3349	368.847	152.155	61.6551
EState_VSA10	13.4408	10.7323	279.996	115.181	48.4104		Kappa2	14.1687	14.1067	292.352	199.001	47.6665		BCUT2D_LOGPHI	14.1413	14.0717	288.145	198.013	47.8591		EState_VSA1	13.3724	10.5933	294.382	112.219	51.4882		Kappa2	14.1796	14.0832	292.993	198.336	48.5797		fr_amide	13.2837	12.0623	272.853	145.54	50.4636		SMR_VSA5	15.3829	12.618	368.445	159.224	55.5847
fr_C_O	13.4902	11.6949	283.368	136.77	48.9573		EState_VSA10	14.1786	13.9038	300.136	193.315	50.4596		Kappa2	14.1603	13.9385	291.968	194.283	47.1271		ExactMolWt	13.4276	10.5381	295.95	111.055	52.1402		EState_VSA10	14.2241	13.9381	300.313	194.27	50.8744		VSA_EState2	13.3223	11.2724	278.186	127.072	48.4357		NumRotatableBonds	15.3856	12.5837	357.72	158.351	52.7555
fr_C_O_noCOO	13.4902	11.6949	283.368	136.77	48.9573		Chi0v	14.2108	13.5217	298.245	182.851	51.2361		fr_methoxy	14.1736	13.9429	301.209	194.405	53.455		VSA_EState9	13.4417	13.2077	277.323	174.444	44.1882		Chi0v	14.2395	13.2714	298.598	176.131	51.4547		EState_VSA10	13.3243	11.0727	274.831	122.606	47.8278		SlogP_VSA2	15.4011	12.7394	364.747	162.296	57.8332
SlogP_VSA7	13.4962	12.9131	280.84	166.749	50.1291		NumAromaticCarbocycles	14.2192	14.4193	297.268	207.916	51.8042		Chi0v	14.1822	13.5697	297.532	184.139	51.0696		EState_VSA10	13.4664	10.801	281.65	116.675	48.5514		EState_VSA4	14.2427	14.7368	300.284	217.174	51.1902		SlogP_VSA2	13.3307	11.9414	263.783	142.598	51.8715		SlogP_VSA5	15.4015	13.0549	362.443	170.435	53.9866
EState_VSA5	13.5645	12.2464	286.312	149.983	49.0977		fr_benzene	14.2192	14.4193	297.268	207.916	51.8042		SMR_VSA9	14.1891	13.6026	301.255	185.039	53.7203		fr_C_O	13.4891	11.6951	283.739	136.776	48.9575		SlogP_VSA1	14.243	14.7039	289.568	216.206	48.481		MinEStateIndex	13.3528	11.9174	255.841	142.03	41.6332		LabuteASA	15.4057	12.7448	360.849	162.473	59.7385
VSA_EState7	13.576	11.23	294.162	126.125	50.06		SlogP_VSA1	14.2266	13.7557	288.833	189.218	47.6247		NumAromaticCarbocycles	14.1892	14.4088	296.779	207.614	51.7322		fr_C_O_noCOO	13.4891	11.6951	283.739	136.776	48.9575		NumAromaticCarbocycles	14.244	14.4187	297.709	207.898	51.8999		EState_VSA1	13.5162	11.6223	276.428	135.078	48.9443		RingCount	15.4168	12.5181	357.841	156.704	52.5139
NHOHCount	13.5851	13.003	277.398	169.079	47.2465		EState_VSA1	14.2277	14.0347	298.772	196.978	50.379		fr_benzene	14.1892	14.4088	296.779	207.614	51.7322		SlogP_VSA2	13.5013	10.7586	290.032	115.749	51.5864		fr_benzene	14.244	14.4187	297.709	207.898	51.8999		HallKierAlpha	13.5232	12.2027	282.972	148.912	44.9476		BCUT2D_MWHI	15.4173	12.7818	361.147	163.376	61.3925
NumHDonors	13.5851	13.003	277.398	169.079	47.2465		fr_allylic_oxid	14.2345	13.7816	300.769	189.933	52.5494		EState_VSA1	14.2068	13.7383	298.091	188.741	50.0118		SlogP_VSA7	13.5036	13.0001	280.953	169.001	50.2243		EState_VSA1	14.26	13.9585	299.077	194.839	50.7978		EState_VSA5	13.5501	12.5112	274.834	156.531	43.9532		MolMR	15.4284	12.6228	364.19	159.337	61.0524
fr_NH1	13.5851	13.003	277.398	169.079	47.2465		EState_VSA4	14.2358	14.9038	300.029	222.122	50.8652		ELUMO(eV)	14.2126	13.7899	302.671	190.164	51.1485		NHOHCount	13.5857	13.0305	277.558	169.794	47.456		PEOE_VSA9	14.262	13.8768	293.649	192.565	49.0166		Kappa3	13.557	11.8276	268.815	139.892	43.1545		VSA_EState3	15.4318	13.0927	358.414	171.421	60.0189
SMR_VSA5	13.5993	10.794	291.329	116.571	49.2415		fr_methoxy	14.2412	14.0882	302.218	198.511	53.16		SlogP_VSA1	14.2218	13.3829	288.539	179.123	47.2098		NumHDonors	13.5857	13.0305	277.558	169.794	47.456		fr_methoxy	14.2628	14.3321	302.225	205.425	52.9401		fr_C_O	13.5616	11.9595	284.422	143.03	49.2191		NumValenceElectrons	15.4339	13.2607	362.05	175.849	59.8158
SlogP_VSA3	13.6103	11.5642	299.037	133.735	57.7709		PEOE_VSA9	14.2553	13.4132	293.042	179.925	48.2114		EState_VSA4	14.2226	14.6364	299.286	214.224	50.5061		fr_NH1	13.5857	13.0305	277.558	169.794	47.456		fr_allylic_oxid	14.2734	13.8463	301.198	191.721	52.4756		fr_C_O_noCOO	13.5616	11.9595	284.422	143.03	49.2191		VSA_EState8	15.4611	12.8233	375.88	164.439	61.2505
SMR_VSA4	13.6592	13.0486	281.104	170.265	44.1477		SMR_VSA9	14.2605	14.0411	302.427	197.152	53.4165		fr_ether	14.2353	13.1674	299.399	173.423	50.2553		VSA_EState4	13.6149	13.2613	281.737	175.863	43.2704		fr_ether	14.275	13.9135	300.477	193.6	51.0853		SlogP_VSA7	13.5619	12.9464	281.266	167.609	50.4191		fr_amide	15.4649	12.1778	379.125	148.31	61.1741
ExactMolWt	13.6628	10.474	317.547	109.705	51.54		fr_ether	14.2674	13.5747	300.182	184.298	50.7186		PEOE_VSA9	14.241	13.2393	292.602	175.279	47.7351		MolWt	13.6167	10.4851	304.284	109.939	51.5445		SMR_VSA9	14.2911	14.0877	302.351	198.499	53.1422		MolWt	13.584	13.3556	273.426	178.462	52.2488		PEOE_VSA1	15.4838	12.5097	372.234	156.492	61.2813
SlogP_VSA1	13.6705	12.7126	279.776	161.616	47.9521		ELUMO(eV)	14.2927	14.3264	304.107	205.282	51.6954		MolWt	14.2464	13.7471	301.654	188.983	51.0325		EState_VSA5	13.6419	11.961	288.724	143.074	46.4819		ELUMO(eV)	14.3006	14.2994	303.694	204.504	51.8148		ExactMolWt	13.5855	13.3556	273.459	178.462	52.2488		EState_VSA4	15.501	12.0984	369.258	146.37	61.2158
EState_VSA3	13.7384	11.1317	320.794	123.93	49.49		Chi4n	14.2977	14.3958	302.313	207.238	50.3925		ExactMolWt	14.2494	13.739	301.71	188.761	51.0444		SMR_VSA4	13.6587	13.0387	281.642	170.008	44.2762		BCUT2D_MRHI	14.3093	13.8757	303.276	192.534	52.5134		EHOMO(eV)	13.5937	12.6512	285.355	160.055	50.1657		EState_VSA1	15.5026	12.2709	379.451	150.59	59.0706
SlogP_VSA12	13.7905	12.5924	286.205	158.576	51.6961		MolWt	14.3008	13.7446	302.853	188.915	51.3393		Chi4n	14.2529	14.3586	301.25	206.171	49.8613		SlogP_VSA1	13.6833	12.7608	279.868	162.839	48.0939		Chi4n	14.3108	14.2467	302.176	202.969	50.8343		VSA_EState5	13.659	11.8606	277.803	140.675	47.4422		PEOE_VSA14	15.5068	12.7695	366.912	163.061	60.9307
PEOE_VSA8	13.8519	13.075	304.503	170.97	45.8539		ExactMolWt	14.3041	13.7494	302.921	189.048	51.3508		NumHeteroatoms	14.2591	13.7201	302.508	188.245	51.562		SlogP_VSA3	13.7349	11.9988	303.225	143.972	56.4961		FpDensityMorgan3	14.315	14.194	301.16	201.475	50.6731		PEOE_VSA10	13.6651	12.4353	277.454	154.652	49.8894		NOCount	15.5203	13.5969	373.978	184.88	61.7461
PEOE_VSA5	13.8635	13.5781	295.095	184.365	49.0854		BCUT2D_MRHI	14.305	13.5561	303.569	183.768	52.5982		HeavyAtomMolWt	14.2637	13.5886	302.383	184.655	51.1476		PEOE_VSA8	13.7931	13.221	291.36	174.794	45.471		EState_VSA8	14.3205	14.1803	300.039	201.083	53.4385		NHOHCount	13.6742	13.0931	278.544	171.43	47.6543		Chi2n	15.5269	13.1998	365.154	174.235	61.738
fr_ketone_Topliss	13.8745	13.5308	294.235	183.103	51.5731		NumAromaticRings	14.3108	14.4774	301.176	209.613	50.8943		PEOE_VSA3	14.2688	13.5376	300.426	183.282	51.054		BCUT2D_CHGHI	13.825	10.1022	330.475	102.076	54.9027		MolWt	14.3221	13.7252	302.697	188.385	51.5596		NumHDonors	13.6742	13.0931	278.544	171.43	47.6543		HeavyAtomCount	15.5767	12.8768	369.256	165.815	60.4264
MolWt	13.8766	10.5752	325.363	111.836	51.24		FpDensityMorgan3	14.3151	13.9374	300.969	194.251	50.1609		BCUT2D_MRHI	14.2706	13.1457	302.288	172.889	52.7183		PEOE_VSA5	13.8268	13.6736	294.176	186.97	49.0675		NumAromaticRings	14.3222	14.2608	301.325	203.371	51.2224		fr_NH1	13.6742	13.0931	278.544	171.43	47.6543		EState_VSA6	15.5792	13.2081	367.923	174.455	54.3796
PEOE_VSA12	13.903	12.9779	292.553	168.427	49.2047		PEOE_VSA3	14.3184	14.0537	301.311	197.507	51.3603		NumAromaticRings	14.2759	14.1293	300.309	199.64	50.4394		VSA_EState3	13.8488	11.4475	306.255	131.064	47.1057		ExactMolWt	14.3247	13.7225	302.753	188.311	51.5686		SlogP_VSA12	13.7502	12.9947	283.792	168.863	52.2415		EState_VSA2	15.5834	13.1143	371.047	171.985	57.0469
fr_ketone	13.922	13.1596	294.285	173.192	51.0295		EState_VSA8	14.3233	14.3813	299.697	206.823	53.7761		Chi3n	14.2844	14.4492	302.584	208.789	50.2985		SlogP_VSA12	13.8683	12.8572	290.082	165.308	51.6065		SlogP_VSA5	14.3301	14.3277	300.631	205.284	50.4269		SMR_VSA4	13.7648	13.0536	283.663	170.396	44.2618		EState_VSA9	15.5958	12.2428	379.389	149.896	62.6203
PEOE_VSA14	13.9554	13.4287	295.51	180.331	52.4361		PEOE_VSA6	14.3278	13.9356	300.054	194.2	49.77		BCUT2D_MWHI	14.2937	13.55	304.134	183.602	52.0068		fr_ketone_Topliss	13.8824	13.5662	294.599	184.063	51.603		SMR_VSA6	14.3305	14.4176	298.888	207.874	49.3252		VSA_EState4	13.81	13.7688	279.94	189.582	44.2284		NumHAcceptors	15.6018	12.73	379.976	162.054	63.0035
SlogP_VSA2	13.9576	11.1522	312.37	124.385	52.4048		HeavyAtomMolWt	14.3279	13.8806	303.744	192.672	51.4712		FpDensityMorgan3	14.2973	13.8396	300.144	191.537	49.3089		VSA_EState5	13.9134	11.4537	305.927	131.187	44.0053		NumAliphaticRings	14.3362	14.3583	299.5	206.161	50.1512		BCUT2D_LOGPLOW	13.8307	13.994	273.029	195.832	42.6104		Chi4v	15.6091	12.3871	375.493	153.441	60.2537
fr_bicyclic	13.9857	13.0899	287.643	171.345	44.4219		SlogP_VSA5	14.3302	13.9086	300.436	193.456	49.8521		VSA_EState6	14.3003	14.0396	301.207	197.115	53.0999		SMR_VSA5	13.9207	11.6877	293.123	136.603	49.632		PEOE_VSA6	14.3373	14.033	300.327	196.952	50.3677		Chi1	13.8565	12.061	295.223	145.469	51.865		ELUMO(eV)	15.6159	12.9543	384.94	167.827	61.2092
SMR_VSA2	14.0166	13.2396	291.877	175.287	53.02		NumHeteroatoms	14.3308	13.7634	303.845	189.43	51.7534		PEOE_VSA14	14.3028	13.1764	303.072	173.621	54.3571		fr_ketone	13.9314	13.1477	294.686	172.884	51.0484		PEOE_VSA3	14.3395	13.976	301.467	195.336	51.576		SlogP_VSA1	13.8912	13.0919	283.478	171.533	48.3686		BertzCT	15.6165	12.2477	374.825	150.006	62.6171
fr_nitrile	14.0166	13.2396	291.877	175.287	53.02		Chi3n	14.3353	14.5245	303.885	210.96	50.8444		fr_aryl_methyl	14.31	14.7104	304.624	216.395	49.8276		Kappa3	13.9495	11.3496	310.044	128.85	56.0685		HeavyAtomMolWt	14.3429	13.9422	303.418	194.384	51.6621		BalabanJ	13.897	12.6898	285.595	161.054	49.7297		Chi3v	15.6255	12.6258	378.609	159.421	61.8707
RingCount	14.0738	13.6459	300.226	186.211	48.0595		EState_VSA6	14.3431	14.2614	301.166	203.429	49.9918		fr_oxazole	14.3109	13.25	304.735	175.562	53.5758		PEOE_VSA12	13.9614	12.9105	293.952	166.681	49.2105		EState_VSA6	14.3435	14.4725	301.302	209.453	50.5425		RingCount	13.9367	13.5504	291.519	183.612	46.6593		NumAromaticRings	15.6265	12.5739	376.848	158.106	60.4263
NumAromaticCarbocycles	14.0787	12.9088	290.588	166.639	49.3628		fr_imidazole	14.3454	13.9835	299.109	195.537	51.1996		EState_VSA8	14.3112	14.2727	298.864	203.715	54.0569		PEOE_VSA14	14.0034	13.5612	296.225	183.905	52.4907		fr_imidazole	14.3435	14.2265	299.528	202.392	51.4441		fr_bicyclic	13.9416	13.1623	282.987	173.247	44.27		PEOE_VSA7	15.6288	12.2333	374.637	149.668	61.1754
fr_benzene	14.0787	12.9088	290.588	166.639	49.3628		SMR_VSA5	14.3468	13.5302	298.672	183.166	49.6182		PEOE_VSA6	14.3163	13.9619	299.349	194.936	48.9744		fr_bicyclic	14.0123	13.3492	288.727	178.208	44.5038		NumHeteroatoms	14.3437	14.0729	303.495	198.048	51.8746		SlogP_VSA3	13.952	13.1766	295.421	173.624	52.2488		fr_ether	15.6343	12.2569	391.605	150.231	62.5048
fr_pyridine	14.0958	13.9927	296.89	195.795	50.3633		VSA_EState6	14.3501	14.4161	302.195	207.824	52.8937		SlogP_VSA5	14.3165	13.4887	299.667	181.945	49.121		Chi2v	14.0162	11.8308	320.517	140.004	57.6289		Chi3n	14.3444	14.6231	303.503	213.836	51.1881		PEOE_VSA8	13.959	13.4457	290.865	180.791	48.8132		FpDensityMorgan3	15.6372	13.0876	374.589	171.287	56.8344
fr_allylic_oxid	14.1324	13.6594	299.726	186.58	52.6008		SMR_VSA6	14.352	14.2405	298.492	202.802	48.4307		EState_VSA6	14.3201	14.3567	300.267	206.133	49.1586		SMR_VSA2	14.0266	13.2696	292.362	176.083	53.0539		SMR_VSA5	14.3445	13.7279	298.989	188.463	50.217		Kappa2	13.974	13.9584	292.127	194.846	52.2488		VSA_EState6	15.6493	12.58	378.182	158.264	62.0512
EState_VSA9	14.1638	14.2167	296.621	202.116	56.7192		fr_aniline	14.354	13.8504	300.825	191.832	51.0904		Chi0	14.3331	13.6932	303.144	187.503	50.9936		fr_nitrile	14.0266	13.2696	292.362	176.083	53.0539		fr_aniline	14.3493	14.0903	301.011	198.539	51.3666		Dipole(X)	13.9788	13.4027	291.67	179.632	46.5514		FpDensityMorgan2	15.652	13.4984	379.862	182.21	60.3291
fr_methoxy	14.2005	13.8985	301.363	193.169	53.4528		NumAliphaticRings	14.3646	14.4955	299.183	210.119	49.5143		fr_aniline	14.3363	13.6581	299.997	186.543	50.7548		NumAromaticCarbocycles	14.0878	13.0002	291.043	169.004	49.368		VSA_EState6	14.3561	14.5238	302.202	210.942	52.7382		fr_ketone	14.0154	13.2074	296.44	174.437	51.1386		fr_bicyclic	15.6564	12.8027	381.844	163.91	53.2872
PEOE_VSA3	14.2437	13.7399	301.994	188.821	51.4025		BCUT2D_MWHI	14.3659	14.1953	306.065	201.508	52.1026		PEOE_VSA1	14.3379	13.8662	304.744	192.301	51.014		fr_benzene	14.0878	13.0002	291.043	169.004	49.368		BCUT2D_MWHI	14.3583	14.2184	305.098	202.166	52.1378		PEOE_VSA12	14.0449	13.2879	295.444	176.567	49.5808		MinEStateIndex	15.6593	12.5701	376.907	158.009	59.929
NumHeteroatoms	14.2641	12.2903	307.059	151.051	54.3407		PEOE_VSA14	14.372	13.3919	304.86	179.342	53.8119		SMR_VSA5	14.3379	13.2604	298.04	175.84	49.055		fr_pyridine	14.0954	14.0263	297.018	196.736	50.3948		PEOE_VSA14	14.3671	13.2544	304.221	175.68	53.4321		PEOE_VSA1	14.0551	11.4633	293.285	131.411	52.2488		VSA_EState7	15.6612	12.8017	368.65	163.884	61.4152
PEOE_VSA4	14.2807	13.512	302.291	182.723	53.2239		MinAbsEStateIndex	14.3912	13.82	303.335	191.014	50.8972		VSA_EState10	14.3383	13.6964	303.805	187.59	51.8078		fr_allylic_oxid	14.1349	13.6488	300.06	186.29	52.6732		MinAbsEStateIndex	14.3827	13.9927	303.117	195.797	51.2281		Kappa1	14.0583	13.0989	300.218	171.584	52.2488		Chi1n	15.6668	13.2977	369.105	176.829	61.4773
fr_oxazole	14.2887	12.9831	304.133	168.56	53.665		Chi0	14.3947	13.8537	304.735	191.934	51.3998		fr_imidazole	14.3406	13.7235	298.508	188.335	50.9412		NumHeteroatoms	14.1608	12.2648	307.449	150.457	54.3267		CM Product	14.3829	13.8788	309.735	192.621	51.2468		VSA_EState8	14.0587	13.7993	292.063	190.422	49.3223		Chi1	15.6743	12.6828	371.953	160.856	60.7777
SMR_VSA6	14.2964	13.1037	298.26	171.709	47.6967		SlogP_VSA4	14.3982	14.1304	304.187	199.669	51.3807		SMR_VSA10	14.346	14.1617	306.267	200.552	54.1815		RingCount	14.1662	13.6596	309.389	186.585	53.9993		PEOE_VSA10	14.3843	14.0915	296.856	198.571	50.5361		SMR_VSA5	14.0684	12.9854	288.753	168.626	49.9941		MolLogP	15.6876	12.5448	376.34	157.383	61.734
fr_aryl_methyl	14.3032	14.6413	304.213	214.368	49.7113		PEOE_VSA10	14.4031	14.2293	296.326	202.487	50.0684		MinAbsPartialCharge	14.3514	13.5431	304.011	183.435	53.7816		EState_VSA9	14.1736	14.5191	296.749	210.805	56.3511		SlogP_VSA3	14.3914	14.2583	305.356	203.301	51.9522		NumHeteroatoms	14.073	13.2374	294.795	175.229	53.5933		MaxEStateIndex	15.6878	13.4658	372.715	181.33	63.3605
VSA_EState4	14.3095	13.555	313.749	183.739	49.48		MolMR	14.4034	13.8373	303.889	191.472	52.0519		SlogP_VSA3	14.3539	14.2761	304.401	203.808	51.3992		HallKierAlpha	14.1842	12.6439	324.112	159.883	54.224		VSA_EState10	14.3944	14.5119	304.825	210.608	52.1108		NumAromaticCarbocycles	14.088	13.37	290.87	178.757	49.824		MaxAbsEStateIndex	15.6878	13.4658	372.715	181.33	63.3605
fr_aniline	14.3246	13.67	299.651	186.87	50.6628		SlogP_VSA6	14.4085	14.0704	304.16	197.976	52.2494		SlogP_VSA4	14.3554	13.7133	302.752	188.055	50.9574		fr_methoxy	14.2179	13.9217	302.119	193.814	53.4819		Chi0	14.3965	13.9181	304.188	193.716	51.6086		fr_benzene	14.088	13.37	290.87	178.757	49.824		VSA_EState10	15.6919	12.9139	374.407	166.777	61.4026
fr_imidazole	14.3268	13.7017	298.236	187.737	50.8634		fr_thiophene	14.4085	14.0706	304.16	197.983	52.2491		NOCount	14.3561	14.298	303.948	204.432	52.0166		PEOE_VSA3	14.2587	14.0071	302.958	196.206	51.475		fr_unbrch_alkane	14.3972	14.1327	304.131	199.734	52.3199		Hardness(eV)	14.1031	12.3127	283.526	151.603	52.0585		HallKierAlpha	15.7094	12.4658	373.873	155.428	61.8185
fr_ether	14.3379	14.6753	301.365	215.365	52.3061		NumRadicalElectrons	14.4085	14.0704	304.158	197.977	52.2488		MolMR	14.3563	13.9241	302.454	193.881	51.9665		SMR_VSA6	14.2906	13.1221	298.1	172.189	47.5437		SlogP_VSA4	14.3986	14.2812	303.787	203.958	51.594		SMR_VSA2	14.118	13.5663	297.271	184.125	53.0447		AvgIpc	15.713	12.3248	377.852	151.905	61.7133
fr_unbrch_alkane	14.3577	14.0249	302.682	196.744	52.4538		SMR_VSA8	14.4085	14.0704	304.158	197.977	52.2488		SMR_VSA6	14.3582	14.4466	297.8	208.705	47.4569		EHOMO(eV)	14.3047	11.3479	332.453	128.777	54.622		MolMR	14.4013	14.0028	303.531	196.079	52.1003		fr_nitrile	14.118	13.5663	297.271	184.125	53.0447		EState_VSA3	15.7225	12.6871	369.599	160.984	56.2304
NumAromaticRings	14.3873	14.0942	305.461	198.648	50.7415		SlogP_VSA9	14.4085	14.0704	304.158	197.977	52.2488		LabuteASA	14.3591	13.817	303.902	190.909	51.4473		HeavyAtomMolWt	14.3065	11.0073	314.129	121.174	52.5022		NumAliphaticCarbocycles	14.402	14.1692	304.426	200.766	52.3611		Chi0	14.1391	13.9874	299.931	195.648	52.2488		qed	15.7239	12.8856	380.175	166.043	62.5211
fr_para_hydroxylation	14.3941	13.7258	299.389	188.434	53.3441		EState_VSA11	14.4085	14.0704	304.158	197.977	52.2488		fr_unbrch_alkane	14.366	14.069	303.082	198.017	52.5419		fr_aryl_methyl	14.31	14.7104	304.624	216.395	49.8277		fr_aryl_methyl	14.4032	14.5792	305.607	212.629	52.2488		Chi2v	14.1719	13.3491	292.015	178.198	51.9717		EState_VSA8	15.7293	12.8953	381.384	166.288	64.7765
fr_thiophene	14.3944	14.541	305.051	211.577	52.3498		fr_Al_COO	14.4085	14.0704	304.158	197.977	52.2488		NumAliphaticRings	14.374	14.1761	298.482	200.962	48.8432		fr_oxazole	14.3109	13.25	304.735	175.564	53.5757		dG Amidbildung	14.4085	14.0704	304.158	197.977	52.2488		Ipc	14.1855	14.061	304.061	197.713	52.2488		PEOE_VSA2	15.7352	12.9555	380.002	167.846	58.1612
NumRadicalElectrons	14.3998	14.0666	303.772	197.868	52.1836		fr_Al_OH	14.4085	14.0704	304.158	197.977	52.2488		MinAbsEStateIndex	14.3783	13.5046	302.107	182.375	50.1637		fr_aniline	14.3363	13.658	299.997	186.542	50.7549		Dipole(X)	14.4085	14.0704	304.158	197.977	52.2488		EState_VSA7	14.1935	12.8175	296.87	164.293	50.7667		PEOE_VSA8	15.7365	13.4949	374.557	182.112	53.5049
SMR_VSA8	14.3998	14.0666	303.772	197.868	52.1836		fr_Al_OH_noTert	14.4085	14.0704	304.158	197.977	52.2488		PEOE_VSA7	14.381	14.5194	305.982	210.875	53.4615		PEOE_VSA4	14.3406	13.5771	305.935	184.575	53.2844		Dipole(Y)	14.4085	14.0704	304.158	197.977	52.2488		PEOE_VSA14	14.2192	14.1411	298.392	199.972	52.4845		FpDensityMorgan1	15.7402	13.0349	384.081	169.91	61.2456
SlogP_VSA9	14.3998	14.0666	303.772	197.868	52.1836		fr_ArN	14.4085	14.0704	304.158	197.977	52.2488		AvgIpc	14.3812	14.5935	305.841	212.973	51.6791		fr_imidazole	14.3406	13.7236	298.508	188.336	50.9412		MaxEStateIndex	14.4085	14.0704	304.158	197.977	52.2488		Chi3v	14.2247	13.835	299.931	191.411	52.2485		PEOE_VSA9	15.7545	12.5974	372.959	158.699	57.5031
EState_VSA11	14.3998	14.0666	303.772	197.868	52.1836		fr_Ar_COO	14.4085	14.0704	304.158	197.977	52.2488		fr_thiophene	14.4027	14.5755	305.52	212.552	52.4479		Kappa1	14.3407	11.858	343.006	140.614	65.407		MaxAbsEStateIndex	14.4085	14.0704	304.158	197.977	52.2488		Chi1v	14.2313	13.2307	298.627	175.054	51.7222		SMR_VSA3	15.7546	12.9897	378.46	168.733	62.9569
fr_Al_COO	14.3998	14.0666	303.772	197.868	52.1836		fr_Ar_NH	14.4085	14.0704	304.158	197.977	52.2488		NumValenceElectrons	14.4046	13.704	304.756	187.801	51.4967		fr_ether	14.3534	14.5	301.557	210.25	52.1607		qed	14.4085	14.0704	304.158	197.977	52.2488		AvgIpc	14.2358	14.061	305.195	197.713	52.2488		BCUT2D_LOGPLOW	15.7554	13.015	371.368	169.393	59.3415
fr_Al_OH	14.3998	14.0666	303.772	197.868	52.1836		fr_Ar_OH	14.4085	14.0704	304.158	197.977	52.2488		FpDensityMorgan2	14.4056	14.1598	304.471	200.503	51.3685		fr_unbrch_alkane	14.366	14.069	303.082	198.017	52.5419		NumRadicalElectrons	14.4085	14.0704	304.158	197.977	52.2488		Chi4n	14.2366	13.8769	299.215	192.588	50.3457		Hardness(eV)	15.7693	12.9891	378.894	168.716	59.2107
fr_Al_OH_noTert	14.3998	14.0666	303.772	197.868	52.1836		fr_COO	14.4085	14.0704	304.158	197.977	52.2488		PEOE_VSA10	14.4059	14.0361	295.824	197.025	49.72		fr_Ar_N	14.3836	14.1487	307.47	200.186	54.7702		MinPartialCharge	14.4085	14.0704	304.158	197.977	52.2488		BCUT2D_CHGHI	14.2386	14.061	300.715	197.713	52.2488		FractionCSP3	15.7737	12.7661	381.23	162.974	62.2767
fr_ArN	14.3998	14.0666	303.772	197.868	52.1836		fr_COO2	14.4085	14.0704	304.158	197.977	52.2488		NumAliphaticCarbocycles	14.4063	14.4444	303.434	208.642	52.6364		NumAromaticRings	14.4016	14.1977	305.554	201.575	50.6163		MaxAbsPartialCharge	14.4085	14.0704	304.158	197.977	52.2488		BCUT2D_CHGLO	14.2428	14.0704	293.19	197.977	52.2488		NumAromaticCarbocycles	15.7823	12.5777	380.689	158.248	61.7651
fr_Ar_COO	14.3998	14.0666	303.772	197.868	52.1836		fr_C_S	14.4085	14.0704	304.158	197.977	52.2488		Chi0n	14.4073	13.4702	303.965	181.455	51.5566		fr_thiophene	14.4027	14.5755	305.52	212.552	52.4479		BCUT2D_CHGHI	14.4085	14.0704	304.158	197.977	52.2488		LabuteASA	14.2721	14.0657	298.292	197.845	52.2488		fr_benzene	15.7823	12.5777	380.689	158.248	61.7651
fr_Ar_NH	14.3998	14.0666	303.772	197.868	52.1836		fr_HOCCN	14.4085	14.0704	304.158	197.977	52.2488		SlogP_VSA12	14.4075	14.2737	306.572	203.739	52.3824		NumAliphaticCarbocycles	14.4063	14.4444	303.434	208.642	52.6364		BCUT2D_MRLOW	14.4085	14.0704	304.158	197.977	52.2488		MolMR	14.29	14.0657	300.788	197.845	52.2487		Dipole(Y)	15.7889	12.6263	366.925	159.429	58.0431
fr_Ar_OH	14.3998	14.0666	303.772	197.868	52.1836		fr_Imine	14.4085	14.0704	304.158	197.977	52.2488		NumRadicalElectrons	14.4085	14.0704	304.158	197.977	52.2488		NumRadicalElectrons	14.4085	14.0704	304.158	197.977	52.2488		BertzCT	14.4085	14.0704	304.158	197.977	52.2488		fr_pyridine	14.296	14.0479	302.032	197.343	50.8873		EHOMO(eV)	15.8142	13.1302	380.99	172.403	55.7366
fr_COO	14.3998	14.0666	303.772	197.868	52.1836		fr_NH2	14.4085	14.0704	304.158	197.977	52.2488		SMR_VSA8	14.4085	14.0704	304.158	197.977	52.2488		SMR_VSA8	14.4085	14.0704	304.158	197.977	52.2488		Chi3v	14.4085	14.0704	304.158	197.977	52.2488		ELUMO(eV)	14.3139	12.8058	308.305	164.015	51.422		MinAbsEStateIndex	15.8173	13.4765	372.32	181.615	56.5445
fr_COO2	14.3998	14.0666	303.772	197.868	52.1836		fr_N_O	14.4085	14.0704	304.158	197.977	52.2488		SlogP_VSA9	14.4085	14.0704	304.158	197.977	52.2488		SlogP_VSA9	14.4085	14.0704	304.158	197.977	52.2488		HallKierAlpha	14.4085	14.0704	304.158	197.977	52.2488		PEOE_VSA5	14.3192	14.6787	301.569	215.465	49.3854		BCUT2D_MWLOW	15.8268	12.6802	382.189	160.787	61.5886
fr_C_S	14.3998	14.0666	303.772	197.868	52.1836		fr_Ndealkylation1	14.4085	14.0704	304.158	197.977	52.2488		EState_VSA11	14.4085	14.0704	304.158	197.977	52.2488		EState_VSA11	14.4085	14.0704	304.158	197.977	52.2488		PEOE_VSA5	14.4085	14.0704	304.158	197.977	52.2488		Chi0v	14.3208	13.1246	307.074	172.255	52.0876		SlogP_VSA3	15.8295	12.9543	384.181	167.833	62.6235
fr_HOCCN	14.3998	14.0666	303.772	197.868	52.1836		fr_Nhpyrrole	14.4085	14.0704	304.158	197.977	52.2488		fr_Al_COO	14.4085	14.0704	304.158	197.977	52.2488		fr_Al_COO	14.4085	14.0704	304.158	197.977	52.2488		PEOE_VSA8	14.4085	14.0704	304.158	197.977	52.2488		dG Amidbildung	14.3246	14.0704	303.828	197.977	52.2488		SlogP_VSA10	15.8297	12.698	391.593	161.24	60.4249
fr_Imine	14.3998	14.0666	303.772	197.868	52.1836		fr_SH	14.4085	14.0704	304.158	197.977	52.2488		fr_Al_OH	14.4085	14.0704	304.158	197.977	52.2488		fr_Al_OH	14.4085	14.0704	304.158	197.977	52.2488		SMR_VSA7	14.4085	14.0704	304.158	197.977	52.2488		EState_VSA6	14.3343	14.2823	299.099	204.006	48.6586		BCUT2D_CHGLO	15.8337	12.4655	376.828	155.393	60.4445
fr_NH2	14.3998	14.0666	303.772	197.868	52.1836		fr_aldehyde	14.4085	14.0704	304.158	197.977	52.2488		fr_Al_OH_noTert	14.4085	14.0704	304.158	197.977	52.2488		fr_Al_OH_noTert	14.4085	14.0704	304.158	197.977	52.2488		SMR_VSA8	14.4085	14.0704	304.158	197.977	52.2488		fr_imidazole	14.387	14.0463	301.93	197.297	51.2731		MinAbsPartialCharge	15.8342	12.6515	385.648	160.063	61.1051
fr_N_O	14.3998	14.0666	303.772	197.868	52.1836		fr_alkyl_carbamate	14.4085	14.0704	304.158	197.977	52.2488		fr_ArN	14.4085	14.0704	304.158	197.977	52.2488		fr_ArN	14.4085	14.0704	304.158	197.977	52.2488		SlogP_VSA11	14.4085	14.0704	304.158	197.977	52.2488		MaxEStateIndex	14.3888	14.6929	303.779	216.021	52.2488		SlogP_VSA1	15.8355	13.0529	368.764	170.404	55.6356
fr_Ndealkylation1	14.3998	14.0666	303.772	197.868	52.1836		fr_amidine	14.4085	14.0704	304.158	197.977	52.2488		fr_Ar_COO	14.4085	14.0704	304.158	197.977	52.2488		fr_Ar_COO	14.4085	14.0704	304.158	197.977	52.2488		SlogP_VSA2	14.4085	14.0704	304.158	197.977	52.2488		MaxAbsEStateIndex	14.3888	14.6929	303.779	216.021	52.2488		SMR_VSA9	15.854	13.0463	387.386	170.212	62.2737
fr_Nhpyrrole	14.3998	14.0666	303.772	197.868	52.1836		fr_azide	14.4085	14.0704	304.158	197.977	52.2488		fr_Ar_NH	14.4085	14.0704	304.158	197.977	52.2488		fr_Ar_NH	14.4085	14.0704	304.158	197.977	52.2488		SlogP_VSA6	14.4085	14.0704	304.158	197.977	52.2488		fr_aniline	14.398	14.2824	303.385	203.988	51.2837		MaxAbsPartialCharge	15.8546	13.1927	378.928	174.057	62.2939
fr_SH	14.3998	14.0666	303.772	197.868	52.1836		fr_azo	14.4085	14.0704	304.158	197.977	52.2488		fr_Ar_OH	14.4085	14.0704	304.158	197.977	52.2488		fr_Ar_OH	14.4085	14.0704	304.158	197.977	52.2488		SlogP_VSA9	14.4085	14.0704	304.158	197.977	52.2488		NumAliphaticRings	14.4071	14.1344	303.358	199.78	51.1229		dG Amidbildung	15.863	12.9843	382.321	168.608	62.0265
fr_aldehyde	14.3998	14.0666	303.772	197.868	52.1836		fr_barbitur	14.4085	14.0704	304.158	197.977	52.2488		fr_COO	14.4085	14.0704	304.158	197.977	52.2488		fr_COO	14.4085	14.0704	304.158	197.977	52.2488		EState_VSA11	14.4085	14.0704	304.158	197.977	52.2488		fr_oxazole	14.4084	14.069	304.157	197.936	52.2506		BCUT2D_CHGHI	15.8673	13.3008	377.49	176.915	62.3947
fr_alkyl_carbamate	14.3998	14.0666	303.772	197.868	52.1836		fr_benzodiazepine	14.4085	14.0704	304.158	197.977	52.2488		fr_COO2	14.4085	14.0704	304.158	197.977	52.2488		fr_COO2	14.4085	14.0704	304.158	197.977	52.2488		EState_VSA5	14.4085	14.0704	304.158	197.977	52.2488		fr_aryl_methyl	14.4085	14.0716	304.157	198.01	52.2481		fr_methoxy	15.8743	12.4203	395.791	154.276	62.7147
fr_amidine	14.3998	14.0666	303.772	197.868	52.1836		fr_diazo	14.4085	14.0704	304.158	197.977	52.2488		fr_C_S	14.4085	14.0704	304.158	197.977	52.2488		fr_C_S	14.4085	14.0704	304.158	197.977	52.2488		EState_VSA9	14.4085	14.0704	304.158	197.977	52.2488		fr_allylic_oxid	14.4085	14.0713	304.157	198.001	52.2497		VSA_EState1	15.8761	13.2848	385.035	176.49	61.3459
fr_azide	14.3998	14.0666	303.772	197.868	52.1836		fr_dihydropyridine	14.4085	14.0704	304.158	197.977	52.2488		fr_HOCCN	14.4085	14.0704	304.158	197.977	52.2488		fr_HOCCN	14.4085	14.0704	304.158	197.977	52.2488		VSA_EState1	14.4085	14.0704	304.158	197.977	52.2488		fr_unbrch_alkane	14.4085	14.071	304.158	197.993	52.2494		NumAliphaticRings	15.8991	12.4066	391.639	153.931	59.5268
fr_azo	14.3998	14.0666	303.772	197.868	52.1836		fr_epoxide	14.4085	14.0704	304.158	197.977	52.2488		fr_Imine	14.4085	14.0704	304.158	197.977	52.2488		fr_Imine	14.4085	14.0704	304.158	197.977	52.2488		VSA_EState4	14.4085	14.0704	304.158	197.977	52.2488		NumAliphaticCarbocycles	14.4085	14.0712	304.158	197.998	52.2496		fr_aniline	15.9001	12.6344	391.954	159.628	60.7012
fr_barbitur	14.3998	14.0666	303.772	197.868	52.1836		fr_furan	14.4085	14.0704	304.158	197.977	52.2488		fr_NH2	14.4085	14.0704	304.158	197.977	52.2488		fr_NH2	14.4085	14.0704	304.158	197.977	52.2488		VSA_EState5	14.4085	14.0704	304.158	197.977	52.2488		Morgan_Fingerprint Product 2048Bit 2rad	14.4085	14.0704	304.158	197.975	52.2488		SMR_VSA7	15.9024	12.6123	384.927	159.082	58.2492
fr_benzodiazepine	14.3998	14.0666	303.772	197.868	52.1836		fr_guanido	14.4085	14.0704	304.158	197.977	52.2488		fr_N_O	14.4085	14.0704	304.158	197.977	52.2488		fr_N_O	14.4085	14.0704	304.158	197.977	52.2488		FractionCSP3	14.4085	14.0704	304.158	197.977	52.2488		fr_ketone_Topliss	14.4085	14.0704	304.158	197.977	52.2488		SlogP_VSA6	15.9091	12.9312	385.648	167.217	60.2656
fr_diazo	14.3998	14.0666	303.772	197.868	52.1836		fr_hdrzine	14.4085	14.0704	304.158	197.977	52.2488		fr_Ndealkylation1	14.4085	14.0704	304.158	197.977	52.2488		fr_Ndealkylation1	14.4085	14.0704	304.158	197.977	52.2488		NumAromaticHeterocycles	14.4085	14.0704	304.158	197.977	52.2488		RDK_Fingerprint Product	14.4085	14.0704	304.158	197.977	52.2488		Chi3n	15.943	13.1121	382	171.928	61.7652
fr_dihydropyridine	14.3998	14.0666	303.772	197.868	52.1836		fr_hdrzone	14.4085	14.0704	304.158	197.977	52.2488		fr_Nhpyrrole	14.4085	14.0704	304.158	197.977	52.2488		fr_Nhpyrrole	14.4085	14.0704	304.158	197.977	52.2488		NumHAcceptors	14.4085	14.0704	304.158	197.977	52.2488		NumRadicalElectrons	14.4085	14.0704	304.158	197.977	52.2488		MinPartialCharge	15.9453	12.4409	385.874	154.781	62.5645
fr_epoxide	14.3998	14.0666	303.772	197.868	52.1836		fr_imide	14.4085	14.0704	304.158	197.977	52.2488		fr_SH	14.4085	14.0704	304.158	197.977	52.2488		fr_SH	14.4085	14.0704	304.158	197.977	52.2488		NumSaturatedCarbocycles	14.4085	14.0704	304.158	197.977	52.2488		SMR_VSA8	14.4085	14.0704	304.158	197.977	52.2488		fr_pyridine	15.9561	12.3779	391.703	153.214	60.518
fr_furan	14.3998	14.0666	303.772	197.868	52.1836		fr_isocyan	14.4085	14.0704	304.158	197.977	52.2488		fr_aldehyde	14.4085	14.0704	304.158	197.977	52.2488		fr_aldehyde	14.4085	14.0704	304.158	197.977	52.2488		fr_Al_COO	14.4085	14.0704	304.158	197.977	52.2488		SlogP_VSA9	14.4085	14.0704	304.158	197.977	52.2488		fr_Ar_N	15.9587	13.0093	389.737	169.242	63.7495
fr_guanido	14.3998	14.0666	303.772	197.868	52.1836		fr_isothiocyan	14.4085	14.0704	304.158	197.977	52.2488		fr_alkyl_carbamate	14.4085	14.0704	304.158	197.977	52.2488		fr_alkyl_carbamate	14.4085	14.0704	304.158	197.977	52.2488		fr_Al_OH	14.4085	14.0704	304.158	197.977	52.2488		EState_VSA11	14.4085	14.0704	304.158	197.977	52.2488		fr_ketone	15.9714	12.9496	387.871	167.694	60.9775
fr_hdrzine	14.3998	14.0666	303.772	197.868	52.1836		fr_lactam	14.4085	14.0704	304.158	197.977	52.2488		fr_amidine	14.4085	14.0704	304.158	197.977	52.2488		fr_amidine	14.4085	14.0704	304.158	197.977	52.2488		fr_Al_OH_noTert	14.4085	14.0704	304.158	197.977	52.2488		fr_Al_COO	14.4085	14.0704	304.158	197.977	52.2488		fr_halogen	15.9717	12.7522	392.146	162.619	60.933
fr_hdrzone	14.3998	14.0666	303.772	197.868	52.1836		fr_lactone	14.4085	14.0704	304.158	197.977	52.2488		fr_azide	14.4085	14.0704	304.158	197.977	52.2488		fr_azide	14.4085	14.0704	304.158	197.977	52.2488		fr_ArN	14.4085	14.0704	304.158	197.977	52.2488		fr_Al_OH	14.4085	14.0704	304.158	197.977	52.2488		PEOE_VSA3	15.9859	12.7281	398.873	162.005	60.7553
fr_imide	14.3998	14.0666	303.772	197.868	52.1836		fr_nitro	14.4085	14.0704	304.158	197.977	52.2488		fr_azo	14.4085	14.0704	304.158	197.977	52.2488		fr_azo	14.4085	14.0704	304.158	197.977	52.2488		fr_Ar_COO	14.4085	14.0704	304.158	197.977	52.2488		fr_Al_OH_noTert	14.4085	14.0704	304.158	197.977	52.2488		fr_NH0	15.9899	12.8	389.572	163.841	63.7566
fr_isocyan	14.3998	14.0666	303.772	197.868	52.1836		fr_nitro_arom	14.4085	14.0704	304.158	197.977	52.2488		fr_barbitur	14.4085	14.0704	304.158	197.977	52.2488		fr_barbitur	14.4085	14.0704	304.158	197.977	52.2488		fr_Ar_NH	14.4085	14.0704	304.158	197.977	52.2488		fr_ArN	14.4085	14.0704	304.158	197.977	52.2488		NumSaturatedRings	15.9967	12.8858	398.62	166.043	58.0429
fr_isothiocyan	14.3998	14.0666	303.772	197.868	52.1836		fr_nitro_arom_nonortho	14.4085	14.0704	304.158	197.977	52.2488		fr_benzodiazepine	14.4085	14.0704	304.158	197.977	52.2488		fr_benzodiazepine	14.4085	14.0704	304.158	197.977	52.2488		fr_Ar_OH	14.4085	14.0704	304.158	197.977	52.2488		fr_Ar_COO	14.4085	14.0704	304.158	197.977	52.2488		Chi4n	16.0082	12.9347	382.572	167.309	61.9699
fr_lactam	14.3998	14.0666	303.772	197.868	52.1836		fr_nitroso	14.4085	14.0704	304.158	197.977	52.2488		fr_diazo	14.4085	14.0704	304.158	197.977	52.2488		fr_diazo	14.4085	14.0704	304.158	197.977	52.2488		fr_COO	14.4085	14.0704	304.158	197.977	52.2488		fr_Ar_NH	14.4085	14.0704	304.158	197.977	52.2488		MaxPartialCharge	16.0238	12.7198	389.601	161.813	60.8225
fr_lactone	14.3998	14.0666	303.772	197.868	52.1836		fr_oxime	14.4085	14.0704	304.158	197.977	52.2488		fr_dihydropyridine	14.4085	14.0704	304.158	197.977	52.2488		fr_dihydropyridine	14.4085	14.0704	304.158	197.977	52.2488		fr_COO2	14.4085	14.0704	304.158	197.977	52.2488		fr_Ar_OH	14.4085	14.0704	304.158	197.977	52.2488		SMR_VSA4	16.0246	12.6693	397.829	160.512	54.4685
fr_nitro	14.3998	14.0666	303.772	197.868	52.1836		fr_phenol	14.4085	14.0704	304.158	197.977	52.2488		fr_epoxide	14.4085	14.0704	304.158	197.977	52.2488		fr_epoxide	14.4085	14.0704	304.158	197.977	52.2488		fr_C_S	14.4085	14.0704	304.158	197.977	52.2488		fr_COO	14.4085	14.0704	304.158	197.977	52.2488		PEOE_VSA12	16.0255	12.8439	391.028	164.977	59.4862
fr_nitro_arom	14.3998	14.0666	303.772	197.868	52.1836		fr_phenol_noOrthoHbond	14.4085	14.0704	304.158	197.977	52.2488		fr_furan	14.4085	14.0704	304.158	197.977	52.2488		fr_furan	14.4085	14.0704	304.158	197.977	52.2488		fr_HOCCN	14.4085	14.0704	304.158	197.977	52.2488		fr_COO2	14.4085	14.0704	304.158	197.977	52.2488		NumSaturatedHeterocycles	16.0273	12.9787	395.085	168.446	56.6619
fr_nitro_arom_nonortho	14.3998	14.0666	303.772	197.868	52.1836		fr_phos_acid	14.4085	14.0704	304.158	197.977	52.2488		fr_guanido	14.4085	14.0704	304.158	197.977	52.2488		fr_guanido	14.4085	14.0704	304.158	197.977	52.2488		fr_Imine	14.4085	14.0704	304.158	197.977	52.2488		fr_C_S	14.4085	14.0704	304.158	197.977	52.2488		NumAliphaticCarbocycles	16.0592	12.112	410.038	146.7	62.9837
fr_nitroso	14.3998	14.0666	303.772	197.868	52.1836		fr_phos_ester	14.4085	14.0704	304.158	197.977	52.2488		fr_hdrzine	14.4085	14.0704	304.158	197.977	52.2488		fr_hdrzine	14.4085	14.0704	304.158	197.977	52.2488		fr_NH2	14.4085	14.0704	304.158	197.977	52.2488		fr_HOCCN	14.4085	14.0704	304.158	197.977	52.2488		fr_oxazole	16.0732	12.4703	395.878	155.556	61.8251
fr_oxime	14.3998	14.0666	303.772	197.868	52.1836		fr_piperdine	14.4085	14.0704	304.158	197.977	52.2488		fr_hdrzone	14.4085	14.0704	304.158	197.977	52.2488		fr_hdrzone	14.4085	14.0704	304.158	197.977	52.2488		fr_N_O	14.4085	14.0704	304.158	197.977	52.2488		fr_Imine	14.4085	14.0704	304.158	197.977	52.2488		NumAliphaticHeterocycles	16.0795	13.0144	392.668	169.375	58.6071
fr_phenol	14.3998	14.0666	303.772	197.868	52.1836		fr_piperzine	14.4085	14.0704	304.158	197.977	52.2488		fr_imide	14.4085	14.0704	304.158	197.977	52.2488		fr_imide	14.4085	14.0704	304.158	197.977	52.2488		fr_Ndealkylation1	14.4085	14.0704	304.158	197.977	52.2488		fr_NH2	14.4085	14.0704	304.158	197.977	52.2488		fr_thiazole	16.0796	12.5031	395.32	156.329	61.6064
fr_phenol_noOrthoHbond	14.3998	14.0666	303.772	197.868	52.1836		fr_priamide	14.4085	14.0704	304.158	197.977	52.2488		fr_isocyan	14.4085	14.0704	304.158	197.977	52.2488		fr_isocyan	14.4085	14.0704	304.158	197.977	52.2488		fr_Ndealkylation2	14.4085	14.0704	304.158	197.977	52.2488		fr_N_O	14.4085	14.0704	304.158	197.977	52.2488		NHOHCount	16.0839	13.1495	378.55	172.909	56.3593
fr_phos_acid	14.3998	14.0666	303.772	197.868	52.1836		fr_prisulfonamd	14.4085	14.0704	304.158	197.977	52.2488		fr_isothiocyan	14.4085	14.0704	304.158	197.977	52.2488		fr_isothiocyan	14.4085	14.0704	304.158	197.977	52.2488		fr_Nhpyrrole	14.4085	14.0704	304.158	197.977	52.2488		fr_Ndealkylation1	14.4085	14.0704	304.158	197.977	52.2488		NumHDonors	16.0839	13.1495	378.55	172.909	56.3593
fr_phos_ester	14.3998	14.0666	303.772	197.868	52.1836		fr_quatN	14.4085	14.0704	304.158	197.977	52.2488		fr_lactam	14.4085	14.0704	304.158	197.977	52.2488		fr_lactam	14.4085	14.0704	304.158	197.977	52.2488		fr_SH	14.4085	14.0704	304.158	197.977	52.2488		fr_Nhpyrrole	14.4085	14.0704	304.158	197.977	52.2488		fr_NH1	16.0839	13.1495	378.55	172.909	56.3593
fr_piperdine	14.3998	14.0666	303.772	197.868	52.1836		fr_sulfide	14.4085	14.0704	304.158	197.977	52.2488		fr_lactone	14.4085	14.0704	304.158	197.977	52.2488		fr_lactone	14.4085	14.0704	304.158	197.977	52.2488		fr_aldehyde	14.4085	14.0704	304.158	197.977	52.2488		fr_SH	14.4085	14.0704	304.158	197.977	52.2488		fr_ketone_Topliss	16.0881	12.1039	400.17	146.506	61.9637
fr_piperzine	14.3998	14.0666	303.772	197.868	52.1836		fr_sulfonamd	14.4085	14.0704	304.158	197.977	52.2488		fr_nitro	14.4085	14.0704	304.158	197.977	52.2488		fr_nitro	14.4085	14.0704	304.158	197.977	52.2488		fr_alkyl_carbamate	14.4085	14.0704	304.158	197.977	52.2488		fr_aldehyde	14.4085	14.0704	304.158	197.977	52.2488		VSA_EState4	16.0884	13.3207	388.453	177.445	60.5799
fr_priamide	14.3998	14.0666	303.772	197.868	52.1836		fr_sulfone	14.4085	14.0704	304.158	197.977	52.2488		fr_nitro_arom	14.4085	14.0704	304.158	197.977	52.2488		fr_nitro_arom	14.4085	14.0704	304.158	197.977	52.2488		fr_alkyl_halide	14.4085	14.0704	304.158	197.977	52.2488		fr_alkyl_carbamate	14.4085	14.0704	304.158	197.977	52.2488		fr_imidazole	16.0919	13.1698	390.579	173.443	60.8362
fr_prisulfonamd	14.3998	14.0666	303.772	197.868	52.1836		fr_term_acetylene	14.4085	14.0704	304.158	197.977	52.2488		fr_nitro_arom_nonortho	14.4085	14.0704	304.158	197.977	52.2488		fr_nitro_arom_nonortho	14.4085	14.0704	304.158	197.977	52.2488		fr_amidine	14.4085	14.0704	304.158	197.977	52.2488		fr_amidine	14.4085	14.0704	304.158	197.977	52.2488		SlogP_VSA4	16.0987	13.2432	401.472	175.407	61.0049
fr_quatN	14.3998	14.0666	303.772	197.868	52.1836		fr_tetrazole	14.4085	14.0704	304.158	197.977	52.2488		fr_nitroso	14.4085	14.0704	304.158	197.977	52.2488		fr_nitroso	14.4085	14.0704	304.158	197.977	52.2488		fr_azide	14.4085	14.0704	304.158	197.977	52.2488		fr_azide	14.4085	14.0704	304.158	197.977	52.2488		fr_unbrch_alkane	16.103	12.8572	413.252	165.315	62.9962
fr_sulfide	14.3998	14.0666	303.772	197.868	52.1836		fr_thiocyan	14.4085	14.0704	304.158	197.977	52.2488		fr_oxime	14.4085	14.0704	304.158	197.977	52.2488		fr_oxime	14.4085	14.0704	304.158	197.977	52.2488		fr_azo	14.4085	14.0704	304.158	197.977	52.2488		fr_azo	14.4085	14.0704	304.158	197.977	52.2488		PEOE_VSA10	16.1101	13.4367	384.632	180.558	58.9641
fr_sulfonamd	14.3998	14.0666	303.772	197.868	52.1836		fr_urea	14.4085	14.0704	304.158	197.977	52.2488		fr_phenol	14.4085	14.0704	304.158	197.977	52.2488		fr_phenol	14.4085	14.0704	304.158	197.977	52.2488		fr_barbitur	14.4085	14.0704	304.158	197.977	52.2488		fr_barbitur	14.4085	14.0704	304.158	197.977	52.2488		NumAromaticHeterocycles	16.1113	12.9404	397.719	167.454	63.3154
fr_sulfone	14.3998	14.0666	303.772	197.868	52.1836		MinPartialCharge	14.4086	14.07	304.163	197.964	52.2493		fr_phenol_noOrthoHbond	14.4085	14.0704	304.158	197.977	52.2488		fr_phenol_noOrthoHbond	14.4085	14.0704	304.158	197.977	52.2488		fr_benzodiazepine	14.4085	14.0704	304.158	197.977	52.2488		fr_benzodiazepine	14.4085	14.0704	304.158	197.977	52.2488		fr_morpholine	16.1173	12.9927	397.097	168.81	54.3317
fr_term_acetylene	14.3998	14.0666	303.772	197.868	52.1836		BCUT2D_MRLOW	14.4086	14.0705	304.161	197.979	52.2487		fr_phos_acid	14.4085	14.0704	304.158	197.977	52.2488		fr_phos_acid	14.4085	14.0704	304.158	197.977	52.2488		fr_diazo	14.4085	14.0704	304.158	197.977	52.2488		fr_diazo	14.4085	14.0704	304.158	197.977	52.2488		PEOE_VSA11	16.1522	13.2251	384.931	174.906	61.5196
fr_tetrazole	14.3998	14.0666	303.772	197.868	52.1836		EState_VSA9	14.4086	14.0699	304.161	197.963	52.249		fr_phos_ester	14.4085	14.0704	304.158	197.977	52.2488		fr_phos_ester	14.4085	14.0704	304.158	197.977	52.2488		fr_dihydropyridine	14.4085	14.0704	304.158	197.977	52.2488		fr_dihydropyridine	14.4085	14.0704	304.158	197.977	52.2488		fr_thiophene	16.1662	12.4442	406.223	154.858	62.5346
fr_thiocyan	14.3998	14.0666	303.772	197.868	52.1836		fr_Ndealkylation2	14.4086	14.0705	304.161	197.978	52.2489		fr_piperdine	14.4085	14.0704	304.158	197.977	52.2488		fr_piperdine	14.4085	14.0704	304.158	197.977	52.2488		fr_epoxide	14.4085	14.0704	304.158	197.977	52.2488		fr_epoxide	14.4085	14.0704	304.158	197.977	52.2488		EState_VSA5	16.1883	13.3336	396.901	177.796	61.7921
fr_urea	14.3998	14.0666	303.772	197.868	52.1836		NumSaturatedCarbocycles	14.4086	14.0706	304.159	197.982	52.249		fr_piperzine	14.4085	14.0704	304.158	197.977	52.2488		fr_piperzine	14.4085	14.0704	304.158	197.977	52.2488		fr_furan	14.4085	14.0704	304.158	197.977	52.2488		fr_furan	14.4085	14.0704	304.158	197.977	52.2488		SlogP_VSA11	16.1937	12.516	404.698	156.692	62.1873
NumAliphaticCarbocycles	14.403	14.3877	303.073	207.007	52.5894		SlogP_VSA11	14.4086	14.0702	304.16	197.97	52.2487		fr_priamide	14.4085	14.0704	304.158	197.977	52.2488		fr_priamide	14.4085	14.0704	304.158	197.977	52.2488		fr_guanido	14.4085	14.0704	304.158	197.977	52.2488		fr_guanido	14.4085	14.0704	304.158	197.977	52.2488		BCUT2D_MRLOW	16.2184	12.7512	401.392	162.634	62.9203
fr_Ar_N	14.4039	14.1189	308.116	199.345	54.7276		dG Amidbildung	14.4086	14.0704	304.161	197.977	52.2493		fr_prisulfonamd	14.4085	14.0704	304.158	197.977	52.2488		fr_prisulfonamd	14.4085	14.0704	304.158	197.977	52.2488		fr_halogen	14.4085	14.0704	304.158	197.977	52.2488		fr_hdrzine	14.4085	14.0704	304.158	197.977	52.2488		fr_Ndealkylation2	16.2256	12.3904	405.463	153.524	62.2181
fr_ester	14.4104	13.5943	304.959	184.806	52.7592		HallKierAlpha	14.4086	14.0706	304.162	197.981	52.2488		fr_quatN	14.4085	14.0704	304.158	197.977	52.2488		fr_quatN	14.4085	14.0704	304.158	197.977	52.2488		fr_hdrzine	14.4085	14.0704	304.158	197.977	52.2488		fr_hdrzone	14.4085	14.0704	304.158	197.977	52.2488		SlogP_VSA7	16.2382	13.9915	388.729	195.763	60.0936
NumAliphaticRings	14.4263	14.2123	300.872	201.989	48.8541		BertzCT	14.4086	14.0705	304.162	197.98	52.2488		fr_sulfide	14.4085	14.0704	304.158	197.977	52.2488		fr_sulfide	14.4085	14.0704	304.158	197.977	52.2488		fr_hdrzone	14.4085	14.0704	304.158	197.977	52.2488		fr_imide	14.4085	14.0704	304.158	197.977	52.2488		PEOE_VSA5	16.2417	13.1111	398.976	171.902	62.5363
NumSaturatedHeterocycles	14.427	13.9992	301.281	195.977	47.757		VSA_EState4	14.4086	14.07	304.162	197.966	52.2481		fr_sulfonamd	14.4085	14.0704	304.158	197.977	52.2488		fr_sulfonamd	14.4085	14.0704	304.158	197.977	52.2488		fr_imide	14.4085	14.0704	304.158	197.977	52.2488		fr_isocyan	14.4085	14.0704	304.158	197.977	52.2488		fr_allylic_oxid	16.2575	12.6295	422.818	159.504	63.6416
fr_Ndealkylation2	14.4414	14.182	306.121	201.132	52.3065		qed	14.4086	14.0699	304.162	197.961	52.2495		fr_sulfone	14.4085	14.0704	304.158	197.977	52.2488		fr_sulfone	14.4085	14.0704	304.158	197.977	52.2488		fr_isocyan	14.4085	14.0704	304.158	197.977	52.2488		fr_isothiocyan	14.4085	14.0704	304.158	197.977	52.2488		VSA_EState5	16.2815	13.1432	397.169	172.742	61.1505
fr_morpholine	14.4424	13.9415	298.912	194.367	44.6978		MaxAbsPartialCharge	14.4086	14.0704	304.162	197.975	52.2491		fr_term_acetylene	14.4085	14.0704	304.158	197.977	52.2488		fr_term_acetylene	14.4085	14.0704	304.158	197.977	52.2488		fr_isothiocyan	14.4085	14.0704	304.158	197.977	52.2488		fr_lactam	14.4085	14.0704	304.158	197.977	52.2488		fr_alkyl_halide	16.2826	12.8297	412.455	164.6	62.8006
NumAliphaticHeterocycles	14.4468	14.2652	300.631	203.497	48.4397		fr_halogen	14.4086	14.0699	304.164	197.961	52.2483		fr_tetrazole	14.4085	14.0704	304.158	197.977	52.2488		fr_tetrazole	14.4085	14.0704	304.158	197.977	52.2488		fr_lactam	14.4085	14.0704	304.158	197.977	52.2488		fr_lactone	14.4085	14.0704	304.158	197.977	52.2488		SMR_VSA2	16.2845	12.9364	414.856	167.351	63.928
VSA_EState5	14.4594	11.895	334.494	141.492	46.49		PEOE_VSA8	14.4086	14.0707	304.162	197.985	52.2493		fr_thiocyan	14.4085	14.0704	304.158	197.977	52.2488		fr_thiocyan	14.4085	14.0704	304.158	197.977	52.2488		fr_lactone	14.4085	14.0704	304.158	197.977	52.2488		fr_nitro	14.4085	14.0704	304.158	197.977	52.2488		fr_nitrile	16.2845	12.9364	414.856	167.351	63.928
Kappa1	14.4705	12.8491	349.749	165.099	71.16		FractionCSP3	14.4086	14.0703	304.161	197.974	52.249		fr_urea	14.4085	14.0704	304.158	197.977	52.2488		fr_urea	14.4085	14.0704	304.158	197.977	52.2488		fr_nitro	14.4085	14.0704	304.158	197.977	52.2488		fr_nitro_arom	14.4085	14.0704	304.158	197.977	52.2488		fr_aryl_methyl	16.303	12.3107	408.345	151.554	58.8428
NumSaturatedCarbocycles	14.4725	14.2752	304.667	203.791	52.3373		Dipole(Y)	14.4086	14.0713	304.163	198.002	52.2488		MinEStateIndex	14.4116	14.4435	305.516	208.615	51.3848		fr_ester	14.417	13.6117	305.344	185.278	52.8191		fr_nitro_arom	14.4085	14.0704	304.158	197.977	52.2488		fr_nitro_arom_nonortho	14.4085	14.0704	304.158	197.977	52.2488		PEOE_VSA4	16.3205	13.0131	414.177	169.341	63.0005
fr_halogen	14.4731	13.6123	309.961	185.312	50.7053		NumAromaticHeterocycles	14.4086	14.0697	304.163	197.956	52.25		Dipole(Z)	14.4137	14.4533	303.788	208.908	51.8447		fr_para_hydroxylation	14.4315	13.6887	300.645	187.448	53.4318		fr_nitro_arom_nonortho	14.4085	14.0704	304.158	197.977	52.2488		fr_nitroso	14.4085	14.0704	304.158	197.977	52.2488		fr_ester	16.3925	13.0478	415.079	170.245	63.1657
SlogP_VSA11	14.4746	14.2471	305.606	202.982	52.0884		MaxEStateIndex	14.4086	14.07	304.164	197.965	52.2491		SMR_VSA3	14.4151	14.4787	306.35	209.632	52.643		NumSaturatedHeterocycles	14.4354	13.9659	301.527	195.047	48.0001		fr_nitroso	14.4085	14.0704	304.158	197.977	52.2488		fr_oxime	14.4085	14.0704	304.158	197.977	52.2488		NumSaturatedCarbocycles	16.3925	12.7535	424.725	162.652	63.2981
NOCount	14.4829	13.5397	319.808	183.328	54.4911		MaxAbsEStateIndex	14.4086	14.07	304.164	197.965	52.2491		fr_para_hydroxylation	14.4157	13.9168	305.983	193.746	52.8687		fr_morpholine	14.4434	14.013	299.014	196.364	44.6113		fr_oxime	14.4085	14.0704	304.158	197.977	52.2488		fr_phenol	14.4085	14.0704	304.158	197.977	52.2488		fr_para_hydroxylation	16.4598	12.9588	419.566	167.93	62.9535
fr_thiazole	14.4907	14.7322	306.15	217.038	51.8596		Dipole(X)	14.4086	14.0709	304.164	197.991	52.2516		fr_ester	14.417	13.6117	305.344	185.278	52.8191		NumAliphaticRings	14.4511	14.1725	301.416	200.859	48.9683		fr_phenol	14.4085	14.0704	304.158	197.977	52.2488		fr_phenol_noOrthoHbond	14.4085	14.0704	304.158	197.977	52.2488		Ipc	17.0517	12.3969	514.241	153.687	138.468
fr_alkyl_halide	14.4921	14.1968	307.234	201.55	52.4604		fr_alkyl_halide	14.4087	14.0708	304.164	197.987	52.2493		MinPartialCharge	14.423	14.4296	306.43	208.215	52.5232		VSA_EState8	14.4567	12.9459	318.647	167.603	49.5358		fr_phenol_noOrthoHbond	14.4085	14.0704	304.158	197.977	52.2488		fr_phos_acid	14.4085	14.0704	304.158	197.977	52.2488		NumRadicalElectrons	17.5479	13.9565	497.229	194.785	65.9737
NumAromaticHeterocycles	14.5294	14.5825	308.536	212.648	52.3807		NumHAcceptors	14.4087	14.0701	304.163	197.969	52.2491		Chi4v	14.4236	15.0481	305.522	226.447	50.9296		VSA_EState2	14.4583	12.1895	340.669	148.584	67.1139		fr_phos_acid	14.4085	14.0704	304.158	197.977	52.2488		fr_phos_ester	14.4085	14.0704	304.158	197.977	52.2488		SMR_VSA8	17.5479	13.9565	497.229	194.785	65.9737
NumSaturatedRings	14.5591	14.064	303.088	197.844	47.8602		VSA_EState5	14.4087	14.0704	304.163	197.977	52.2488		BCUT2D_MWLOW	14.4345	14.3098	305.533	204.777	52.7124		NumAliphaticHeterocycles	14.4593	14.2482	300.935	203.093	48.5715		fr_phos_ester	14.4085	14.0704	304.158	197.977	52.2488		fr_piperdine	14.4085	14.0704	304.158	197.977	52.2488		SlogP_VSA9	17.5479	13.9565	497.229	194.785	65.9737
SlogP_VSA10	14.579	13.777	308.337	189.805	51.0201		Chi3v	14.4087	14.0713	304.163	198.002	52.2487		NumRotatableBonds	14.4349	14.3046	299.001	204.624	48.4077		fr_Ndealkylation2	14.4595	14.1333	306.5	199.751	52.3282		fr_piperdine	14.4085	14.0704	304.158	197.977	52.2488		fr_piperzine	14.4085	14.0704	304.158	197.977	52.2488		EState_VSA11	17.5479	13.9565	497.229	194.785	65.9737
NumRotatableBonds	14.5805	13.9629	308.536	194.967	48.1922		FpDensityMorgan1	14.4087	14.0707	304.163	197.984	52.2484		MolLogP	14.435	14.3849	306.15	206.928	53.429		NumSaturatedCarbocycles	14.4772	14.4154	305.081	207.847	52.3922		fr_piperzine	14.4085	14.0704	304.158	197.977	52.2488		fr_priamide	14.4085	14.0704	304.158	197.977	52.2488		fr_Al_COO	17.5479	13.9565	497.229	194.785	65.9737
SMR_VSA3	14.5835	13.4461	317.239	180.801	45.0685		EState_VSA5	14.4087	14.0706	304.163	197.982	52.2488		NumSaturatedHeterocycles	14.4354	13.9659	301.527	195.047	48		SlogP_VSA11	14.4896	14.3236	306.072	205.175	52.1421		fr_priamide	14.4085	14.0704	304.158	197.977	52.2488		fr_prisulfonamd	14.4085	14.0704	304.158	197.977	52.2488		fr_Al_OH	17.5479	13.9565	497.229	194.785	65.9737
Chi2v	14.6193	12.155	360.525	147.747	59.54		PEOE_VSA5	14.4087	14.0712	304.163	197.998	52.2485		SlogP_VSA10	14.442	14.0982	305.913	198.81	51.5811		fr_alkyl_halide	14.5015	14.2051	307.565	201.802	52.5464		fr_prisulfonamd	14.4085	14.0704	304.158	197.977	52.2488		fr_quatN	14.4085	14.0704	304.158	197.977	52.2488		fr_Al_OH_noTert	17.5479	13.9565	497.229	194.785	65.9737
VSA_EState3	14.6296	11.71	341.991	137.182	55.74		VSA_EState1	14.4087	14.0706	304.165	197.983	52.249		fr_Ar_N	14.4427	14.6058	307.253	213.369	52.5093		fr_thiazole	14.5127	15.0224	306.654	225.674	51.7191		fr_quatN	14.4085	14.0704	304.158	197.977	52.2488		fr_sulfide	14.4085	14.0704	304.158	197.977	52.2488		fr_ArN	17.5479	13.9565	497.229	194.785	65.9737
NumHAcceptors	14.6322	13.8832	318.096	192.743	56.1875		BCUT2D_CHGHI	14.4087	14.0708	304.165	197.987	52.2488		fr_morpholine	14.4434	14.0129	299.014	196.361	44.6111		fr_halogen	14.525	13.6199	312.165	185.502	50.815		fr_sulfide	14.4085	14.0704	304.158	197.977	52.2488		fr_sulfonamd	14.4085	14.0704	304.158	197.977	52.2488		fr_Ar_COO	17.5479	13.9565	497.229	194.785	65.9737
BCUT2D_LOGPLOW	14.6558	11.82	337.021	139.714	49.95		SlogP_VSA2	14.4087	14.0711	304.163	197.995	52.2493		FpDensityMorgan1	14.4452	14.341	305.663	205.665	51.9535		NOCount	14.528	13.5508	322.144	183.694	54.5029		fr_sulfonamd	14.4085	14.0704	304.158	197.977	52.2488		fr_sulfone	14.4085	14.0704	304.158	197.977	52.2488		fr_Ar_NH	17.5479	13.9565	497.229	194.785	65.9737
fr_NH0	14.7296	14.5168	319.793	210.743	52.4183		SMR_VSA1	14.4087	14.0699	304.166	197.963	52.2485		HeavyAtomCount	14.4461	13.9163	306.088	193.667	51.7732		NumAromaticHeterocycles	14.5342	14.4427	308.643	208.6	52.2159		fr_sulfone	14.4085	14.0704	304.158	197.977	52.2488		fr_term_acetylene	14.4085	14.0704	304.158	197.977	52.2488		fr_Ar_OH	17.5479	13.9565	497.229	194.785	65.9737
EState_VSA7	14.7555	13.3796	333.939	179.047	52.3788		SMR_VSA7	14.4087	14.0712	304.164	198	52.2479		fr_halogen	14.4463	14.5011	306.562	210.282	51.9332		BCUT2D_CHGLO	14.5624	12.9321	318.168	167.241	49.4735		fr_term_acetylene	14.4085	14.0704	304.158	197.977	52.2488		fr_tetrazole	14.4085	14.0704	304.158	197.977	52.2488		fr_COO	17.5479	13.9565	497.229	194.785	65.9737
EState_VSA6	14.825	14.3218	337.923	205.113	57.6093		fr_thiazole	14.4087	14.0715	304.164	198.007	52.2481		dG Amidbildung	14.4466	14.2951	306.327	204.35	52.5755		NumRotatableBonds	14.5896	14.209	308.995	201.94	47.7527		fr_tetrazole	14.4085	14.0704	304.158	197.977	52.2488		fr_thiocyan	14.4085	14.0704	304.158	197.977	52.2488		fr_COO2	17.5479	13.9565	497.229	194.785	65.9737
HallKierAlpha	14.9653	12.616	369.431	159.163	61.4927		BCUT2D_LOGPLOW	14.4091	14.0701	304.181	197.969	52.2478		EState_VSA9	14.4516	14.0355	306.095	197.002	52.375		BCUT2D_LOGPLOW	14.5947	12.4773	316.926	155.684	53.2174		fr_thiazole	14.4085	14.0704	304.158	197.977	52.2488		fr_urea	14.4085	14.0704	304.158	197.977	52.2488		fr_C_S	17.5479	13.9565	497.229	194.785	65.9737
VSA_EState8	15.0205	13.965	363.134	195.024	55.48		MaxPartialCharge	14.4097	14.0708	304.216	197.987	52.2513		VSA_EState3	14.4525	14.6176	307.551	213.676	52.9637		NumSaturatedRings	14.614	14.0828	305.526	198.407	48.1221		fr_thiocyan	14.4085	14.0704	304.158	197.977	52.2488		FpDensityMorgan2	14.4085	14.07	304.159	197.965	52.2489		fr_HOCCN	17.5479	13.9565	497.229	194.785	65.9737
HeavyAtomCount	15.0304	13.8064	339.733	190.618	54.7688		SlogP_VSA3	14.4099	14.2556	306.611	203.226	51.8878		Chi2n	14.454	14.1464	306.046	200.123	52.2226		NumHAcceptors	14.6206	13.7717	318.133	189.664	56.3332		fr_thiophene	14.4085	14.0704	304.158	197.977	52.2488		fr_ester	14.4085	14.0714	304.158	198.006	52.2499		fr_Imine	17.5479	13.9565	497.229	194.785	65.9737
FractionCSP3	15.0736	13.4792	350.194	181.689	51.9242		SlogP_VSA12	14.41	14.0692	304.244	197.943	52.249		NumAliphaticHeterocycles	14.4593	14.2482	300.935	203.091	48.5714		SlogP_VSA10	14.6371	13.851	310.398	191.85	51.1188		fr_urea	14.4085	14.0704	304.158	197.977	52.2488		FpDensityMorgan3	14.4085	14.0705	304.161	197.98	52.2487		fr_NH2	17.5479	13.9565	497.229	194.785	65.9737
Kappa3	15.0997	12.775	355.364	163.201	55.58		fr_NH0	14.4106	14.0706	304.259	197.981	52.2482		fr_Ndealkylation2	14.4595	14.1333	306.5	199.751	52.3282		EState_VSA6	14.6473	13.2858	322.462	176.562	55.3384		FpDensityMorgan1	14.4086	14.0704	304.159	197.977	52.2488		fr_thiophene	14.4085	14.0708	304.159	197.986	52.2492		fr_N_O	17.5479	13.9565	497.229	194.785	65.9737
BCUT2D_CHGHI	15.1116	11.235	403.18	126.234	57.5		VSA_EState3	14.4106	14.067	304.268	197.88	52.2531		MaxAbsPartialCharge	14.4614	14.5874	306.824	212.791	52.4703		MinEStateIndex	14.6728	12.8591	322.865	165.358	51.0499		SMR_VSA1	14.4093	14.0704	304.206	197.977	52.2488		Chi1n	14.4085	14.0704	304.159	197.977	52.2488		fr_Ndealkylation1	17.5479	13.9565	497.229	194.785	65.9737
HeavyAtomMolWt	15.1871	12.0215	382.568	144.535	53.19		Chi1n	14.4107	14.07	304.291	197.964	52.2488		MaxEStateIndex	14.4647	14.3798	307.286	206.778	52.4538		SMR_VSA3	14.693	14.0166	323.893	196.483	47.8783		MinAbsPartialCharge	14.4112	13.7108	305.126	187.99	53.0448		NumSaturatedCarbocycles	14.4085	14.0707	304.159	197.985	52.2491		fr_Nhpyrrole	17.5479	13.9565	497.229	194.785	65.9737
Kappa2	15.206	12.77	365.682	163.073	72.443		PEOE_VSA7	14.4113	14.0693	304.364	197.945	52.288		MaxAbsEStateIndex	14.4647	14.3798	307.286	206.778	52.4538		fr_NH0	14.6984	14.5306	319.105	211.139	52.2143		fr_oxazole	14.413	14.1235	305.745	199.646	52.7924		NumHAcceptors	14.4086	14.0699	304.159	197.962	52.2509		fr_SH	17.5479	13.9565	497.229	194.785	65.9737
VSA_EState2	15.2332	12.57	378.503	158.006	63.01		Chi1	14.414	14.0702	304.52	197.969	52.2484		SlogP_VSA6	14.4672	14.3559	306.53	206.103	52.5102		dG Amid aus Schritt 1 pyBOP	14.7109	12.0979	339.989	146.361	53.8632		SlogP_VSA12	14.4132	14.0704	304.423	197.977	52.2488		fr_Ndealkylation2	14.4086	14.0705	304.159	197.98	52.249		fr_aldehyde	17.5479	13.9565	497.229	194.785	65.9737
BCUT2D_CHGLO	15.3279	13.63	357.448	185.777	59.65		fr_unbrch_alkane	14.4162	14.1104	304.445	199.103	52.3139		VSA_EState4	14.4681	14.1868	307.243	201.271	52.0941		EState_VSA7	14.7541	12.7169	325.619	161.721	50.2996		NOCount	14.4144	14.3498	305.014	205.948	52.14		NOCount	14.4086	14.0712	304.16	197.998	52.2499		fr_alkyl_carbamate	17.5479	13.9565	497.229	194.785	65.9737
FpDensityMorgan1	15.3828	14.0161	348.783	196.452	62.3302		VSA_EState10	14.417	14.4935	305.88	210.072	52.0902		Chi3v	14.4705	14.7924	306.921	218.816	52.0379		dG Amidbildung	14.8305	11.7784	372.783	138.733	59.2348		BCUT2D_LOGPLOW	14.4147	14.0704	304.478	197.977	52.2488		SlogP_VSA11	14.4086	14.0702	304.159	197.97	52.2486		fr_amidine	17.5479	13.9565	497.229	194.785	65.9737
Chi1	15.4108	13.2239	379.044	174.913	51.82		MolLogP	14.4172	14.0707	304.698	197.985	52.338		NumAromaticHeterocycles	14.471	14.6097	306.513	213.444	52.8881		ELUMO(eV)	14.8426	12.149	357.52	147.633	52.001		Chi1n	14.4167	14.0704	304.673	197.977	52.2488		fr_alkyl_halide	14.4086	14.0709	304.16	197.991	52.2494		fr_azide	17.5479	13.9565	497.229	194.785	65.9737
MinEStateIndex	15.4664	14.31	365.491	204.779	55.57		NumAliphaticCarbocycles	14.4193	14.1584	304.791	200.46	52.3711		SMR_VSA7	14.4711	14.648	305.961	214.57	51.6903		FractionCSP3	14.911	13.4433	338.428	180.732	51.9717		fr_NH0	14.418	14.0704	304.629	197.977	52.2488		FractionCSP3	14.4086	14.0704	304.16	197.976	52.2488		fr_azo	17.5479	13.9565	497.229	194.785	65.9737
Chi0	15.4971	13.4024	379.694	179.647	57.0319		BCUT2D_MWLOW	14.4227	14.1696	304.842	200.777	52.2672		NumSaturatedRings	14.4711	13.8974	301.193	193.139	48.6101		Kappa2	14.9227	13.3934	330.07	179.383	66.8014		Chi1	14.4198	14.0704	304.869	197.977	52.2488		PEOE_VSA7	14.4086	14.0702	304.16	197.971	52.249		fr_barbitur	17.5479	13.9565	497.229	194.785	65.9737
EHOMO(eV)	15.7229	13.3217	384.756	177.468	58.6		NOCount	14.4245	14.2076	305.94	201.856	52.1052		qed	14.4716	14.3863	306.815	206.966	52.6741		Hardness(eV)	14.9403	13.3083	337.324	177.111	49.4071		MaxPartialCharge	14.42	14.0704	304.707	197.977	52.2694		fr_NH0	14.4086	14.0711	304.162	197.996	52.2488		fr_benzodiazepine	17.5479	13.9565	497.229	194.785	65.9737
dG Amidbildung	15.799	13.015	422.616	169.406	65.61		BCUT2D_CHGLO	14.4263	14.073	305.019	198.048	52.2475		FractionCSP3	14.4742	14.5011	306.444	210.283	52.3753		FpDensityMorgan1	15.0012	14.2633	327.185	203.454	59.3599		NumSaturatedHeterocycles	14.4205	14.0795	302.551	198.353	50.2174		NumAromaticHeterocycles	14.4086	14.0702	304.161	197.972	52.2488		fr_diazo	17.5479	13.9565	497.229	194.785	65.9737
dG Amid aus Schritt 1 pyBOP	15.8854	13.05	409.676	170.303	61.13		MinAbsPartialCharge	14.4267	13.7536	306.27	189.209	53.3043		EState_VSA5	14.4758	14.3664	306.689	206.396	52.2459		Chi1	15.0066	12.3972	358.118	153.768	56.5639		PEOE_VSA1	14.4214	14.6768	305.809	215.41	52.0596		fr_thiazole	14.4086	14.0713	304.16	198	52.2484		fr_dihydropyridine	17.5479	13.9565	497.229	194.785	65.9737
Electronegativity(eV)	15.9318	12.655	418.327	160.173	59.25		fr_aryl_methyl	14.4278	14.5855	306.884	212.792	52.2429		NumHAcceptors	14.4768	14.3185	307.229	205.02	52.4339		Chi2n	15.0249	11.8733	357.377	140.975	61.0597		VSA_EState3	14.4228	14.0704	304.9	197.977	52.3059		fr_ether	14.4087	14.0724	304.177	198.033	52.2488		fr_epoxide	17.5479	13.9565	497.229	194.785	65.9737
Chi4v	16.0549	13.72	402.899	188.239	60.87		fr_Ar_N	14.428	14.0692	305.465	197.942	52.2496		NumSaturatedCarbocycles	14.4772	14.4154	305.081	207.849	52.3922		Electronegativity(eV)	15.0409	13.2735	373.088	176.186	52.5256		PEOE_VSA7	14.4229	14.0746	304.941	198.095	52.4258		MinAbsEStateIndex	14.4094	14.0704	304.193	197.977	52.2488		fr_furan	17.5479	13.9565	497.229	194.785	65.9737
PEOE_VSA7	16.0904	14.6711	381.253	215.244	58.5748		Ipc	14.4302	14.1508	305.145	200.246	52.1727		VSA_EState1	14.4784	14.3375	307.523	205.577	52.3575		Chi0	15.0581	12.9352	357.169	167.319	56.7657		LabuteASA	14.4234	13.9272	304.977	193.982	51.8834		SlogP_VSA10	14.4125	14.0688	304.394	197.932	52.2474		fr_guanido	17.5479	13.9565	497.229	194.785	65.9737
Hardness(eV)	16.1676	14.41	404.77	207.68	52.98		NumRotatableBonds	14.435	14.3464	299.693	205.82	49.2785		BertzCT	14.4809	14.275	307.337	203.78	52.2373		HeavyAtomCount	15.1054	13.177	348.196	173.633	58.6726		Dipole(Z)	14.4236	14.4452	304.728	208.734	52.0714		fr_halogen	14.4139	14.5492	306.758	211.678	51.8805		fr_hdrzine	17.5479	13.9565	497.229	194.785	65.9737
MolMR	16.2609	14.2	401.462	201.65	56.11		LabuteASA	14.4352	13.7936	305.886	190.265	51.7681		MaxPartialCharge	14.4812	14.2408	307.252	202.802	52.9681		qed	15.1854	13.3125	359.383	177.223	52.8437		Ipc	14.4241	14.1422	304.831	200.002	52.1817		BertzCT	14.4157	14.061	309.328	197.713	52.2488		fr_hdrzone	17.5479	13.9565	497.229	194.785	65.9737
NumValenceElectrons	16.2779	14.686	395.156	215.679	61.6298		SlogP_VSA10	14.4373	14.0738	305.787	198.071	52.2473		SMR_VSA1	14.4835	14.3864	307.278	206.968	52.0131		Chi3v	15.2564	13.1202	366.785	172.147	48.9983		NumRotatableBonds	14.4248	14.3382	299.974	205.585	49.9875		qed	14.4354	14.0704	306.953	197.977	52.2488		fr_imide	17.5479	13.9565	497.229	194.785	65.9737
Dipole(Y)	16.2962	12.86	425.792	165.383	56.51		NumSaturatedHeterocycles	14.4397	14.2328	302.699	202.571	49.5632		HallKierAlpha	14.4837	14.4305	307.267	208.239	52.2472		Chi0v	15.3077	13.6779	355.532	187.085	52.5795		NumSaturatedRings	14.4256	14.378	302.162	206.726	50.4418		Chi2n	14.4431	14.0704	305.61	197.977	52.2488		fr_isocyan	17.5479	13.9565	497.229	194.785	65.9737
Dipole(Z)	16.3753	15.21	406.891	231.356	55.76		Dipole(Z)	14.4441	14.4791	305.54	209.661	52.0168		Chi1	14.484	14.3182	307.038	205.016	52.0158		Dipole(Z)	15.3249	14.5674	347.104	212.21	53.1497		NumAliphaticHeterocycles	14.427	14.0897	301.95	198.523	50.2458		NumAromaticRings	14.4509	14.1759	306.144	200.955	52.2474		fr_isothiocyan	17.5479	13.9565	497.229	194.785	65.9737
Chi3v	16.4103	14.255	422.47	203.208	61.46		fr_oxazole	14.4484	14.1111	307.445	199.305	52.9493		SlogP_VSA11	14.485	14.2253	305.839	202.361	52.1503		Dipole(X)	15.4507	14.028	353.575	196.789	50.2503		MolLogP	14.4312	14.1448	305.288	200.077	52.4517		Chi4v	14.4551	14.0704	304.192	197.977	52.2488		fr_lactam	17.5479	13.9565	497.229	194.785	65.9737
Chi1n	16.4288	14.6212	408.157	213.782	49.6771		NumAliphaticHeterocycles	14.4548	14.0948	301.972	198.721	49.597		PEOE_VSA5	14.4854	14.6308	307.055	214.066	52.0752		VSA_EState6	15.4615	14.673	342.745	215.303	46.7336		fr_Ar_N	14.4357	14.0704	305.788	197.977	52.2522		VSA_EState6	14.4608	14.3994	304.957	207.343	47.6164		fr_lactone	17.5479	13.9565	497.229	194.785	65.9737
Ipc	16.4507	14.427	415.735	208.14	66.8821		NumSaturatedRings	14.4553	14.172	302.209	200.845	49.8544		VSA_EState5	14.4876	14.1783	307.55	201.035	52.2542		Chi1n	15.5716	13.59	357.112	184.698	47.0396		Chi0n	14.4432	13.8993	305.034	193.198	51.9112		Chi0n	14.4674	14.0719	307.052	198.017	52.2488		fr_nitro	17.5479	13.9565	497.229	194.785	65.9737
Chi2n	16.4658	14.4183	436.287	207.921	66.01		SMR_VSA10	14.459	14.0709	306.774	197.989	52.9673		Dipole(X)	14.4912	14.5977	308.014	213.159	53.8887		Dipole(Y)	15.5742	13.0493	388.947	170.283	60.3723		FpDensityMorgan2	14.4444	14.298	305.501	204.434	52.1875		HeavyAtomCount	14.4687	14.5421	306.344	211.474	53.3964		fr_nitro_arom	17.5479	13.9565	497.229	194.785	65.9737
ELUMO(eV)	16.5121	13.93	417.198	194.048	50.8		Chi0n	14.4592	13.8495	305.909	191.822	51.8019		EState_VSA3	14.4918	14.3082	303.705	204.725	49.7877		Ipc	15.6523	14.3556	377.464	206.083	58.1168		NumValenceElectrons	14.451	13.9308	305.817	194.069	51.9334		NumRotatableBonds	14.4713	14.2711	304.631	203.664	52.2477		fr_nitro_arom_nonortho	17.5479	13.9565	497.229	194.785	65.9737
Chi0v	16.5362	14.29	414.779	204.221	55.1		PEOE_VSA1	14.4616	14.7188	307.472	216.643	52.197		BCUT2D_MRLOW	14.4934	14.1893	307.615	201.337	52.2301		LabuteASA	15.731	14.2576	370.306	203.278	53.1248		AvgIpc	14.4511	14.3573	306.822	206.137	52.1579		PEOE_VSA4	14.4723	14.0693	307.203	197.945	52.2506		fr_nitroso	17.5479	13.9565	497.229	194.785	65.9737
FpDensityMorgan2	16.6659	14.6523	429.427	214.69	55.6091		fr_morpholine	14.4634	14.0731	299.937	198.088	46.5155		BCUT2D_CHGHI	14.4974	14.2546	308.089	203.207	52.2291		BertzCT	15.7572	14.6993	383.09	216.074	52.7325		Chi4v	14.4561	14.6311	306.448	214.085	52.1328		NumAliphaticHeterocycles	14.4755	14.237	305	202.694	51.3569		fr_oxime	17.5479	13.9565	497.229	194.785	65.9737
qed	16.7615	13.53	439.125	183.065	51.09		NumValenceElectrons	14.4762	13.8937	307.158	193.037	51.84		fr_alkyl_halide	14.4975	14.1557	307.083	200.413	52.5335		MolMR	15.7712	14.2059	355.541	201.809	52.2621		BCUT2D_MWLOW	14.4563	14.4469	306.02	208.714	52.3191		FpDensityMorgan1	14.4788	14.2315	307.415	202.536	56.6393		fr_phenol	17.5479	13.9565	497.229	194.785	65.9737
FpDensityMorgan3	16.7685	15.9423	424.477	254.175	53.5345		FpDensityMorgan2	14.4797	14.2493	306.601	203.043	52.2444		SlogP_VSA2	14.4997	14.5502	307.522	211.722	52.4129		PEOE_VSA7	15.7747	14.4678	368.848	209.318	58.3179		MinEStateIndex	14.4565	14.3193	306.485	205.043	52.1018		Dipole(Y)	14.4849	14.0704	307.312	197.977	52.2488		fr_phenol_noOrthoHbond	17.5479	13.9565	497.229	194.785	65.9737
VSA_EState6	16.7696	15.665	406.781	245.398	56.05		AvgIpc	14.4972	14.3286	308.518	205.315	52.2186		Dipole(Y)	14.5004	14.6968	308.076	215.999	52.2065		Chi1v	15.8076	13.839	386.726	191.525	54.1908		fr_ester	14.4572	14.2229	306.339	202.291	52.4545		fr_methoxy	14.4902	14.4908	307.676	209.982	52.6973		fr_phos_acid	17.5479	13.9565	497.229	194.785	65.9737
Dipole(X)	16.7792	15.605	425.317	243.516	55.03		fr_ester	14.4977	14.2967	307.943	204.396	52.5027		PEOE_VSA4	14.5007	13.6964	305.657	187.59	52.9142		Chi4v	15.8206	14.3495	370.874	205.91	59.2535		fr_morpholine	14.4573	14.0722	300.065	198.155	47.9025		Dipole(Z)	14.4914	14.0657	309.913	197.845	52.2488		fr_phos_ester	17.5479	13.9565	497.229	194.785	65.9737
MaxEStateIndex	16.8973	14.18	453.294	201.074	57.36		Chi4v	14.5018	14.6789	308.309	215.49	52.2398		PEOE_VSA8	14.5015	14.5271	307.384	211.039	52.8356		BalabanJ	15.8231	13.5505	375.91	183.617	49.1685		SMR_VSA10	14.46	14.1323	306.949	199.724	52.866		NumSaturatedRings	14.4954	14.2279	306.951	202.436	52.2471		fr_piperdine	17.5479	13.9565	497.229	194.785	65.9737
MaxAbsEStateIndex	16.8973	14.18	453.294	201.074	57.36		Hardness(eV)	14.5022	14.8254	306.035	219.793	51.9831		VSA_EState7	14.505	14.513	304.404	210.629	52.187		MaxEStateIndex	15.9345	13.7981	385.583	190.387	54.9956		SlogP_VSA10	14.4613	14.1787	306.485	201.036	52.2488		fr_para_hydroxylation	14.5048	14.0759	307.18	198.132	53.3139		fr_piperzine	17.5479	13.9565	497.229	194.785	65.9737
AvgIpc	17.0887	15.3836	452.19	236.668	54.595		MinEStateIndex	14.5049	14.3228	308.597	205.144	52.1863		Chi1n	14.5062	14.0239	307.577	196.681	52.225		MaxAbsEStateIndex	15.9345	13.7981	385.583	190.387	54.9956		BCUT2D_CHGLO	14.4615	14.129	306.234	199.631	52.2488		fr_Ar_N	14.5225	14.5154	309.355	210.698	53.4012		fr_priamide	17.5479	13.9565	497.229	194.785	65.9737
Chi1v	17.1093	14.49	446.369	209.965	54.31		VSA_EState7	14.5054	14.2742	306.748	203.754	52.2215		Hardness(eV)	14.5097	14.346	303.943	205.813	51.2425		Chi3n	16.0646	14.8699	388.507	221.113	52.8474		fr_para_hydroxylation	14.4639	14.2381	306.656	202.724	52.4481		EState_VSA9	14.5248	14.8916	307.002	221.761	54.9905		fr_prisulfonamd	17.5479	13.9565	497.229	194.785	65.9737
LabuteASA	17.2091	15.965	437.618	254.902	61.5		EState_VSA3	14.5074	14.4832	305.649	209.765	51.4187		fr_thiazole	14.5127	15.0225	306.654	225.675	51.7191		AvgIpc	16.1355	14.8758	394.85	221.29	56.0482		Hardness(eV)	14.4653	14.8033	304.921	219.14	51.9838		SMR_VSA3	14.5536	14.261	308.015	203.375	51.6072		fr_quatN	17.5479	13.9565	497.229	194.785	65.9737
BertzCT	17.408	14.48	472.151	209.671	60.77		SMR_VSA3	14.5074	14.3637	308.852	206.335	52.348		PEOE_VSA11	14.5133	14.2452	304.209	202.927	51.8033		FpDensityMorgan2	16.1576	16.0979	394.846	259.163	52.2265		VSA_EState7	14.4675	14.153	305.392	200.311	52.2266		NumSaturatedHeterocycles	14.5599	14.5683	309.573	212.235	52.2473		fr_sulfide	17.5479	13.9565	497.229	194.785	65.9737
MinAbsEStateIndex	17.4409	15.005	479.558	225.15	66.64		PEOE_VSA4	14.5088	13.8962	308.02	193.104	52.5275		BCUT2D_CHGLO	14.5192	14.1654	306.891	200.663	51.4274		MolLogP	16.2399	15.1638	392.777	229.953	65.3726		SMR_VSA3	14.4716	14.4081	307.242	207.613	52.3502		Electronegativity(eV)	14.5741	14.0704	313.976	197.977	52.2488		fr_sulfonamd	17.5479	13.9565	497.229	194.785	65.9737
Chi4n	17.5807	15.2033	471.823	231.154	62.2527		fr_para_hydroxylation	14.5125	14.234	308.628	202.607	52.4816		BCUT2D_LOGPLOW	14.5268	14.2105	306.962	201.937	51.5977		Chi0n	16.2625	15.054	402.154	226.623	63.9746		PEOE_VSA4	14.4718	13.89	306.499	192.933	52.4786		Chi3n	14.5878	14.7498	312.953	217.556	52.248		fr_sulfone	17.5479	13.9565	497.229	194.785	65.9737
BalabanJ	17.5868	15.62	466.205	243.984	51.06		PEOE_VSA11	14.5126	14.6413	306.252	214.369	52.0196		fr_NH0	14.5343	14.407	307.814	207.621	51.8123		Chi4n	16.296	15.091	398.883	227.753	52.7726		EState_VSA3	14.4751	14.4532	304.746	208.896	51.5079		PEOE_VSA3	14.5889	14.6754	309.985	215.406	51.528		fr_term_acetylene	17.5479	13.9565	497.229	194.785	65.9737
Chi0n	17.6885	15.3017	464.007	234.141	71.22		HeavyAtomCount	14.5204	14.2986	309.005	204.476	52.1777		Ipc	14.6308	14.308	323.258	204.718	67.022		FpDensityMorgan3	16.3258	15.4449	400.205	238.573	50.8492		PEOE_VSA11	14.4759	14.7265	305.139	216.87	52.07		SMR_VSA6	14.5991	14.7071	313.072	216.306	52.2482		fr_tetrazole	17.5479	13.9565	497.229	194.785	65.9737
MolLogP	17.7721	16.575	468.608	274.74	70.72		Chi2n	14.5308	14.2077	309.433	201.859	52.2393		CM Product	6.42993e+10	11.5227	8.8476e+23	132.772	13760039970187		NumValenceElectrons	16.4478	13.6291	409.923	185.754	59.3112		HeavyAtomCount	14.4764	14.2997	307.068	204.506	52.1501		NumValenceElectrons	14.6305	14.4648	312.178	209.282	52.5205		fr_thiocyan	17.5479	13.9565	497.229	194.785	65.9737
Chi3n	17.9757	15.98	485.534	255.363	56.4		CM Product	14.5597	13.1364	327.441	172.578	73.6413		Morgan_Fingerprint Product 2048Bit 2rad	3.46288e+12	7.76289	5.67342e+26	60.2631	219791854713702		MinAbsEStateIndex	16.5465	14.78	416.178	218.449	61.9409		Chi2n	14.4812	14.1571	307.096	200.424	52.2406		fr_morpholine	14.6607	14.1829	310.402	201.155	52.2475		fr_urea	17.5479	13.9565	497.229	194.785	65.9737
																																			MolLogP	14.7277	14.5681	327.109	212.476	66.715
